# Supplementary material for: pplacer: linear time maximum-likelihood and Bayesian phylogenetic placement of sequences onto a fixed reference tree
Source: BMC Bioinformatics. 2010 Oct 30;11:538. doi: 10.1186/1471-2105-11-538 (PMC3098090; doi:10.1186/1471-2105-11-538)
Supplement: Additional file 1 — Supplemental Table 1 -- Example BLAST results. Table showing how blastn will often retrieve the same GOS reads when given chloroplast and cyanobacterial psbA query sequences. The first and fourth columns show the query names, and the second and fifth column shows the (identical) GOS top hits. The top 100 records shared by the results of each BLAST search are shown. [file 1471-2105-11-538-S1.TAB]

Chloroplast_Query_Name Subject_Name E-Value Cyanobacterial_Query_Name Subject_Name E-Value
chloroplast_Emiliania_huxleyi.AY675521 JCVI_READ_1105297099627 0 Cyanothece_sp._ATCC_51142.CAU39610 JCVI_READ_1105297099627 3.67E-134
chloroplast_Skeletonema_costatum.AY119761 JCVI_READ_1105297099627 0 Cyanothece_sp._ATCC_51142.CAU39610 JCVI_READ_1105297099627 3.67E-134
chloroplast_Micromonas_pusilla.EU851965 JCVI_READ_1105297099627 1.88E-166 Cyanothece_sp._ATCC_51142.CAU39610 JCVI_READ_1105297099627 3.67E-134
chloroplast_Skeletonema_costatum.AY119761 JCVI_READ_1106515090576 3.82E-174 Cyanothece_sp._ATCC_51142.CAU39610 JCVI_READ_1106515090576 4.93E-121
chloroplast_Emiliania_huxleyi.AY675521 JCVI_READ_1106515090576 0 Cyanothece_sp._ATCC_51142.CAU39610 JCVI_READ_1106515090576 4.93E-121
chloroplast_Micromonas_pusilla.EU851965 JCVI_READ_1106515090576 2.83E-162 Cyanothece_sp._ATCC_51142.CAU39610 JCVI_READ_1106515090576 4.93E-121
chloroplast_Emiliania_huxleyi.AY675521 JCVI_READ_1108829218799 5.1E-87 Cyanothece_sp._ATCC_51142.CAU39610 JCVI_READ_1108829218799 3.04E-119
chloroplast_Micromonas_pusilla.EU851965 JCVI_READ_1108829218799 2.16E-67 Cyanothece_sp._ATCC_51142.CAU39610 JCVI_READ_1108829218799 3.04E-119
chloroplast_Emiliania_huxleyi.AY675521 JCVI_READ_1092955382596 2.51E-67 Cyanothece_sp._ATCC_51142.CAU39610 JCVI_READ_1092955382596 4.41E-112
chloroplast_Micromonas_pusilla.EU851965 JCVI_READ_1092955382596 8.23E-64 Cyanothece_sp._ATCC_51142.CAU39610 JCVI_READ_1092955382596 4.41E-112
chloroplast_Skeletonema_costatum.AY119761 JCVI_READ_1092955382596 1.29E-50 Cyanothece_sp._ATCC_51142.CAU39610 JCVI_READ_1092955382596 4.41E-112
chloroplast_Emiliania_huxleyi.AY675521 JCVI_READ_1095351029113 1.29E-50 Cyanothece_sp._ATCC_51142.CAU39610 JCVI_READ_1095351029113 2.52E-104
chloroplast_Skeletonema_costatum.AY119761 JCVI_READ_1092960084055 1.29E-50 Cyanothece_sp._ATCC_51142.CAU39610 JCVI_READ_1092960084055 6.15E-102
chloroplast_Emiliania_huxleyi.AY675521 JCVI_READ_1092960084055 5.47E-56 Cyanothece_sp._ATCC_51142.CAU39610 JCVI_READ_1092960084055 6.15E-102
chloroplast_Micromonas_pusilla.EU851965 JCVI_READ_1092960084055 7.64E-58 Cyanothece_sp._ATCC_51142.CAU39610 JCVI_READ_1092960084055 6.15E-102
chloroplast_Skeletonema_costatum.AY119761 JCVI_READ_1091140805677 7.17E-151 Cyanothece_sp._ATCC_51142.CAU39610 JCVI_READ_1091140805677 5.92E-99
chloroplast_Micromonas_pusilla.EU851965 JCVI_READ_1091140805677 1.81E-126 Cyanothece_sp._ATCC_51142.CAU39610 JCVI_READ_1091140805677 5.92E-99
chloroplast_Emiliania_huxleyi.AY675521 JCVI_READ_1091140805677 0 Cyanothece_sp._ATCC_51142.CAU39610 JCVI_READ_1091140805677 5.92E-99
chloroplast_Emiliania_huxleyi.AY675521 JCVI_READ_1449867 1.68E-108 Cyanothece_sp._ATCC_51142.CAU39610 JCVI_READ_1449867 3.65E-97
chloroplast_Skeletonema_costatum.AY119761 JCVI_READ_1449867 1.67E-71 Cyanothece_sp._ATCC_51142.CAU39610 JCVI_READ_1449867 3.65E-97
chloroplast_Micromonas_pusilla.EU851965 JCVI_READ_1449867 5.47E-68 Cyanothece_sp._ATCC_51142.CAU39610 JCVI_READ_1449867 3.65E-97
chloroplast_Micromonas_pusilla.EU851965 JCVI_READ_1092955334195 3.51E-69 Cyanothece_sp._ATCC_51142.CAU39610 JCVI_READ_1092955334195 1.44E-96
chloroplast_Emiliania_huxleyi.AY675521 JCVI_READ_1092955334195 9.6E-101 Cyanothece_sp._ATCC_51142.CAU39610 JCVI_READ_1092955334195 1.44E-96
chloroplast_Micromonas_pusilla.EU851965 JCVI_READ_1105333335285 1.15E-53 Cyanothece_sp._ATCC_51142.CAU39610 JCVI_READ_1105333335285 1.44E-96
chloroplast_Emiliania_huxleyi.AY675521 JCVI_READ_1105333335285 7.93E-49 Cyanothece_sp._ATCC_51142.CAU39610 JCVI_READ_1105333335285 1.44E-96
chloroplast_Skeletonema_costatum.AY119761 JCVI_READ_1092955334195 1.73E-37 Cyanothece_sp._ATCC_51142.CAU39610 JCVI_READ_1092955334195 1.44E-96
chloroplast_Emiliania_huxleyi.AY675521 JCVI_READ_1092343521758 1.56E-102 Cyanothece_sp._ATCC_51142.CAU39610 JCVI_READ_1092343521758 5.7E-96
chloroplast_Micromonas_pusilla.EU851965 JCVI_READ_1092343521758 2.25E-70 Cyanothece_sp._ATCC_51142.CAU39610 JCVI_READ_1092343521758 5.7E-96
chloroplast_Micromonas_pusilla.EU851965 JCVI_READ_1092963197000 2.16E-67 Cyanothece_sp._ATCC_51142.CAU39610 JCVI_READ_1092963197000 2.25E-95
chloroplast_Skeletonema_costatum.AY119761 JCVI_READ_1092963197000 9.56E-64 Cyanothece_sp._ATCC_51142.CAU39610 JCVI_READ_1092963197000 2.25E-95
chloroplast_Emiliania_huxleyi.AY675521 JCVI_READ_1092963197000 1.68E-108 Cyanothece_sp._ATCC_51142.CAU39610 JCVI_READ_1092963197000 2.25E-95
chloroplast_Emiliania_huxleyi.AY675521 JCVI_READ_1092955409487 3.78E-63 Cyanothece_sp._ATCC_51142.CAU39610 JCVI_READ_1092955409487 3.52E-94
chloroplast_Micromonas_pusilla.EU851965 JCVI_READ_1092955409487 1.66E-46 Cyanothece_sp._ATCC_51142.CAU39610 JCVI_READ_1092955409487 3.52E-94
chloroplast_Skeletonema_costatum.AY119761 JCVI_READ_1092955409487 7.36E-43 Cyanothece_sp._ATCC_51142.CAU39610 JCVI_READ_1092955409487 3.52E-94
chloroplast_Micromonas_pusilla.EU851965 JCVI_READ_1092955409487 1.11E-50 Cyanothece_sp._ATCC_51142.CAU39610 JCVI_READ_1092955409487 3.52E-94
chloroplast_Emiliania_huxleyi.AY675521 JCVI_READ_1092955409487 1.29E-50 Cyanothece_sp._ATCC_51142.CAU39610 JCVI_READ_1092955409487 3.52E-94
chloroplast_Emiliania_huxleyi.AY675521 JCVI_READ_1105333596458 5.08E-50 Cyanothece_sp._ATCC_51142.CAU39610 JCVI_READ_1105333596458 1.39E-93
chloroplast_Skeletonema_costatum.AY119761 JCVI_READ_1105333652842 1.24E-47 Cyanothece_sp._ATCC_51142.CAU39610 JCVI_READ_1105333652842 1.39E-93
chloroplast_Emiliania_huxleyi.AY675521 JCVI_READ_1105333652842 4.07E-69 Cyanothece_sp._ATCC_51142.CAU39610 JCVI_READ_1105333652842 1.39E-93
chloroplast_Micromonas_pusilla.EU851965 JCVI_READ_1092960064263 7.93E-61 Cyanothece_sp._ATCC_51142.CAU39610 JCVI_READ_1092960064263 1.39E-93
chloroplast_Emiliania_huxleyi.AY675521 JCVI_READ_1092960064263 2.52E-104 Cyanothece_sp._ATCC_51142.CAU39610 JCVI_READ_1092960064263 1.39E-93
chloroplast_Emiliania_huxleyi.AY675521 JCVI_READ_1095403294564 0 Cyanothece_sp._ATCC_51142.CAU39610 JCVI_READ_1095403294564 1.39E-93
chloroplast_Micromonas_pusilla.EU851965 JCVI_READ_1105333499449 0 Cyanothece_sp._ATCC_51142.CAU39610 JCVI_READ_1105333499449 1.39E-93
chloroplast_Emiliania_huxleyi.AY675521 JCVI_READ_1105333499449 8.97E-169 Cyanothece_sp._ATCC_51142.CAU39610 JCVI_READ_1105333499449 1.39E-93
chloroplast_Skeletonema_costatum.AY119761 JCVI_READ_1105333499449 3.04E-119 Cyanothece_sp._ATCC_51142.CAU39610 JCVI_READ_1105333499449 1.39E-93
chloroplast_Micromonas_pusilla.EU851965 JCVI_READ_1095403294564 7.17E-163 Cyanothece_sp._ATCC_51142.CAU39610 JCVI_READ_1095403294564 1.39E-93
chloroplast_Skeletonema_costatum.AY119761 JCVI_READ_1095403294564 1.3E-161 Cyanothece_sp._ATCC_51142.CAU39610 JCVI_READ_1095403294564 1.39E-93
chloroplast_Micromonas_pusilla.EU851965 JCVI_READ_1105333652842 9.56E-76 Cyanothece_sp._ATCC_51142.CAU39610 JCVI_READ_1105333652842 1.39E-93
chloroplast_Micromonas_pusilla.EU851965 JCVI_READ_1095454062859 3.64E-72 Cyanothece_sp._ATCC_51142.CAU39610 JCVI_READ_1095454062859 5.5E-93
chloroplast_Emiliania_huxleyi.AY675521 JCVI_READ_1095454062859 3.03E-82 Cyanothece_sp._ATCC_51142.CAU39610 JCVI_READ_1095454062859 5.5E-93
chloroplast_Emiliania_huxleyi.AY675521 JCVI_READ_1095403312341 7.39E-80 Cyanothece_sp._ATCC_51142.CAU39610 JCVI_READ_1095403312341 5.5E-93
chloroplast_Emiliania_huxleyi.AY675521 JCVI_READ_1706036 7.39E-80 Cyanothece_sp._ATCC_51142.CAU39610 JCVI_READ_1706036 5.5E-93
chloroplast_Emiliania_huxleyi.AY675521 JCVI_READ_1103180574586 2.43E-101 Cyanothece_sp._ATCC_51142.CAU39610 JCVI_READ_1103180574586 5.5E-93
chloroplast_Skeletonema_costatum.AY119761 JCVI_READ_1095454062859 2.33E-61 Cyanothece_sp._ATCC_51142.CAU39610 JCVI_READ_1095454062859 5.5E-93
chloroplast_Micromonas_pusilla.EU851965 JCVI_READ_1103180574586 1.29E-62 Cyanothece_sp._ATCC_51142.CAU39610 JCVI_READ_1103180574586 5.5E-93
chloroplast_Skeletonema_costatum.AY119761 JCVI_READ_1706036 5.68E-59 Cyanothece_sp._ATCC_51142.CAU39610 JCVI_READ_1706036 5.5E-93
chloroplast_Skeletonema_costatum.AY119761 JCVI_READ_1103180574586 5.68E-59 Cyanothece_sp._ATCC_51142.CAU39610 JCVI_READ_1103180574586 5.5E-93
chloroplast_Micromonas_pusilla.EU851965 JCVI_READ_1706036 8.87E-70 Cyanothece_sp._ATCC_51142.CAU39610 JCVI_READ_1706036 5.5E-93
chloroplast_Micromonas_pusilla.EU851965 JCVI_READ_1095403312341 2.16E-67 Cyanothece_sp._ATCC_51142.CAU39610 JCVI_READ_1095403312341 5.5E-93
chloroplast_Emiliania_huxleyi.AY675521 JCVI_READ_1093012153148 3.92E-66 Cyanothece_sp._ATCC_51142.CAU39610 JCVI_READ_1093012153148 5.5E-93
chloroplast_Micromonas_pusilla.EU851965 JCVI_READ_1093012153148 6.83E-49 Cyanothece_sp._ATCC_51142.CAU39610 JCVI_READ_1093012153148 5.5E-93
chloroplast_Skeletonema_costatum.AY119761 JCVI_READ_1095403312341 1.29E-50 Cyanothece_sp._ATCC_51142.CAU39610 JCVI_READ_1095403312341 5.5E-93
chloroplast_Micromonas_pusilla.EU851965 JCVI_READ_1108799359007 1.79E-52 Cyanothece_sp._ATCC_51142.CAU39610 JCVI_READ_1108799359007 2.17E-92
chloroplast_Skeletonema_costatum.AY119761 JCVI_READ_1103242752595 2.01E-49 Cyanothece_sp._ATCC_51142.CAU39610 JCVI_READ_1103242752595 2.17E-92
chloroplast_Micromonas_pusilla.EU851965 JCVI_READ_1103242752595 1.33E-65 Cyanothece_sp._ATCC_51142.CAU39610 JCVI_READ_1103242752595 2.17E-92
chloroplast_Micromonas_pusilla.EU851965 JCVI_READ_1698501 2.25E-70 Cyanothece_sp._ATCC_51142.CAU39610 JCVI_READ_1698501 2.17E-92
chloroplast_Emiliania_huxleyi.AY675521 JCVI_READ_1108799359007 4.07E-69 Cyanothece_sp._ATCC_51142.CAU39610 JCVI_READ_1108799359007 2.17E-92
chloroplast_Skeletonema_costatum.AY119761 JCVI_READ_1698501 4.07E-69 Cyanothece_sp._ATCC_51142.CAU39610 JCVI_READ_1698501 2.17E-92
chloroplast_Emiliania_huxleyi.AY675521 JCVI_READ_1092961076030 3.94E-103 Cyanothece_sp._ATCC_51142.CAU39610 JCVI_READ_1092961076030 2.17E-92
chloroplast_Emiliania_huxleyi.AY675521 JCVI_READ_1103242752595 9.97E-104 Cyanothece_sp._ATCC_51142.CAU39610 JCVI_READ_1103242752595 2.17E-92
chloroplast_Emiliania_huxleyi.AY675521 JCVI_READ_1698501 1.68E-108 Cyanothece_sp._ATCC_51142.CAU39610 JCVI_READ_1698501 2.17E-92
chloroplast_Skeletonema_costatum.AY119761 JCVI_READ_1108799359007 1.07E-35 Cyanothece_sp._ATCC_51142.CAU39610 JCVI_READ_1108799359007 2.17E-92
chloroplast_Micromonas_pusilla.EU851965 JCVI_READ_1092961076030 3.78E-75 Cyanothece_sp._ATCC_51142.CAU39610 JCVI_READ_1092961076030 2.17E-92
chloroplast_Emiliania_huxleyi.AY675521 JCVI_READ_1093016281191 2.27E-169 Cyanothece_sp._ATCC_51142.CAU39610 JCVI_READ_1093016281191 8.58E-92
chloroplast_Micromonas_pusilla.EU851965 JCVI_READ_1093016281191 0 Cyanothece_sp._ATCC_51142.CAU39610 JCVI_READ_1093016281191 8.58E-92
chloroplast_Skeletonema_costatum.AY119761 JCVI_READ_1093016281191 1.81E-114 Cyanothece_sp._ATCC_51142.CAU39610 JCVI_READ_1093016281191 8.58E-92
chloroplast_Emiliania_huxleyi.AY675521 JCVI_READ_1103180664868 5.92E-99 Cyanothece_sp._ATCC_51142.CAU39610 JCVI_READ_1103180664868 3.39E-91
chloroplast_Emiliania_huxleyi.AY675521 JCVI_READ_1105333537446 0 Cyanothece_sp._ATCC_51142.CAU39610 JCVI_READ_1105333537446 3.39E-91
chloroplast_Micromonas_pusilla.EU851965 JCVI_READ_1105333537446 1.5E-148 Cyanothece_sp._ATCC_51142.CAU39610 JCVI_READ_1105333537446 3.39E-91
chloroplast_Skeletonema_costatum.AY119761 JCVI_READ_1105333537446 1.08E-146 Cyanothece_sp._ATCC_51142.CAU39610 JCVI_READ_1105333537446 3.39E-91
chloroplast_Skeletonema_costatum.AY119761 JCVI_READ_1103180664868 3.13E-48 Cyanothece_sp._ATCC_51142.CAU39610 JCVI_READ_1103180664868 3.39E-91
chloroplast_Micromonas_pusilla.EU851965 JCVI_READ_1103180664868 1.86E-55 Cyanothece_sp._ATCC_51142.CAU39610 JCVI_READ_1103180664868 3.39E-91
chloroplast_Micromonas_pusilla.EU851965 JCVI_READ_1093018612129 1.86E-55 Cyanothece_sp._ATCC_51142.CAU39610 JCVI_READ_1093018612129 1.34E-90
chloroplast_Skeletonema_costatum.AY119761 JCVI_READ_1092256327489 1.39E-56 Cyanothece_sp._ATCC_51142.CAU39610 JCVI_READ_1092256327489 1.34E-90
chloroplast_Skeletonema_costatum.AY119761 JCVI_READ_1103769550197 1.29E-50 Cyanothece_sp._ATCC_51142.CAU39610 JCVI_READ_1103769550197 1.34E-90
chloroplast_Emiliania_huxleyi.AY675521 JCVI_READ_1091120686523 5.12E-124 Cyanothece_sp._ATCC_51142.CAU39610 JCVI_READ_1091120686523 1.34E-90
chloroplast_Emiliania_huxleyi.AY675521 JCVI_READ_1705000 5.12E-124 Cyanothece_sp._ATCC_51142.CAU39610 JCVI_READ_1705000 1.34E-90
chloroplast_Emiliania_huxleyi.AY675521 JCVI_READ_1103769550197 5.92E-99 Cyanothece_sp._ATCC_51142.CAU39610 JCVI_READ_1103769550197 1.34E-90
chloroplast_Emiliania_huxleyi.AY675521 JCVI_READ_1100102882070 5.92E-99 Cyanothece_sp._ATCC_51142.CAU39610 JCVI_READ_1100102882070 1.34E-90
chloroplast_Emiliania_huxleyi.AY675521 JCVI_READ_1092256327489 5.92E-99 Cyanothece_sp._ATCC_51142.CAU39610 JCVI_READ_1092256327489 1.34E-90
chloroplast_Emiliania_huxleyi.AY675521 JCVI_READ_1103359148682 1.88E-117 Cyanothece_sp._ATCC_51142.CAU39610 JCVI_READ_1103359148682 1.34E-90
chloroplast_Emiliania_huxleyi.AY675521 JCVI_READ_70849 6.63E-108 Cyanothece_sp._ATCC_51142.CAU39610 JCVI_READ_70849 1.34E-90
chloroplast_Emiliania_huxleyi.AY675521 JCVI_READ_1093018612129 4.09E-106 Cyanothece_sp._ATCC_51142.CAU39610 JCVI_READ_1093018612129 1.34E-90
chloroplast_Emiliania_huxleyi.AY675521 JCVI_READ_1103769269293 9.97E-104 Cyanothece_sp._ATCC_51142.CAU39610 JCVI_READ_1103769269293 1.34E-90
chloroplast_Skeletonema_costatum.AY119761 JCVI_READ_1705000 2.61E-70 Cyanothece_sp._ATCC_51142.CAU39610 JCVI_READ_1705000 1.34E-90
chloroplast_Micromonas_pusilla.EU851965 JCVI_READ_1103359148682 8.87E-70 Cyanothece_sp._ATCC_51142.CAU39610 JCVI_READ_1103359148682 1.34E-90
chloroplast_Micromonas_pusilla.EU851965 JCVI_READ_1091120686523 8.87E-70 Cyanothece_sp._ATCC_51142.CAU39610 JCVI_READ_1091120686523 1.34E-90
chloroplast_Skeletonema_costatum.AY119761 JCVI_READ_1091120686523 1.03E-69 Cyanothece_sp._ATCC_51142.CAU39610 JCVI_READ_1091120686523 1.34E-90
chloroplast_Micromonas_pusilla.EU851965 JCVI_READ_1705000 8.87E-70 Cyanothece_sp._ATCC_51142.CAU39610 JCVI_READ_1705000 1.34E-90
chloroplast_Micromonas_pusilla.EU851965 JCVI_READ_70849 2.16E-67 Cyanothece_sp._ATCC_51142.CAU39610 JCVI_READ_70849 1.34E-90
chloroplast_Skeletonema_costatum.AY119761 JCVI_READ_1103359148682 3.92E-66 Cyanothece_sp._ATCC_51142.CAU39610 JCVI_READ_1103359148682 1.34E-90
chloroplast_Micromonas_pusilla.EU851965 JCVI_READ_1103769269293 5.27E-65 Cyanothece_sp._ATCC_51142.CAU39610 JCVI_READ_1103769269293 1.34E-90
chloroplast_Skeletonema_costatum.AY119761 JCVI_READ_70849 9.56E-64 Cyanothece_sp._ATCC_51142.CAU39610 JCVI_READ_70849 1.34E-90
chloroplast_Micromonas_pusilla.EU851965 JCVI_READ_1092256327489 3.13E-60 Cyanothece_sp._ATCC_51142.CAU39610 JCVI_READ_1092256327489 1.34E-90
chloroplast_Micromonas_pusilla.EU851965 JCVI_READ_1103769550197 3.13E-60 Cyanothece_sp._ATCC_51142.CAU39610 JCVI_READ_1103769550197 1.34E-90
chloroplast_Micromonas_pusilla.EU851965 JCVI_READ_1100102882070 7.64E-58 Cyanothece_sp._ATCC_51142.CAU39610 JCVI_READ_1100102882070 1.34E-90
chloroplast_Skeletonema_costatum.AY119761 JCVI_READ_1100102882070 5.68E-59 Cyanothece_sp._ATCC_51142.CAU39610 JCVI_READ_1100102882070 1.34E-90
chloroplast_Skeletonema_costatum.AY119761 JCVI_READ_1093018612129 2.33E-61 Cyanothece_sp._ATCC_51142.CAU39610 JCVI_READ_1093018612129 1.34E-90
chloroplast_Skeletonema_costatum.AY119761 JCVI_READ_1103769269293 2.33E-61 Cyanothece_sp._ATCC_51142.CAU39610 JCVI_READ_1103769269293 1.34E-90
chloroplast_Emiliania_huxleyi.AY675521 JCVI_READ_1093017658621 1.49E-62 Cyanothece_sp._ATCC_51142.CAU39610 JCVI_READ_1093017658621 5.29E-90
chloroplast_Micromonas_pusilla.EU851965 JCVI_READ_1092961151214 1.29E-62 Cyanothece_sp._ATCC_51142.CAU39610 JCVI_READ_1092961151214 5.29E-90
chloroplast_Skeletonema_costatum.AY119761 JCVI_READ_1092961151214 5.9E-62 Cyanothece_sp._ATCC_51142.CAU39610 JCVI_READ_1092961151214 5.29E-90
chloroplast_Skeletonema_costatum.AY119761 JCVI_READ_1093017658621 6.36E-68 Cyanothece_sp._ATCC_51142.CAU39610 JCVI_READ_1093017658621 5.29E-90
chloroplast_Emiliania_huxleyi.AY675521 JCVI_READ_1092961151214 9.97E-104 Cyanothece_sp._ATCC_51142.CAU39610 JCVI_READ_1092961151214 5.29E-90
chloroplast_Emiliania_huxleyi.AY675521 JCVI_READ_1105544592505 9.97E-104 Cyanothece_sp._ATCC_51142.CAU39610 JCVI_READ_1105544592505 8.26E-89
chloroplast_Emiliania_huxleyi.AY675521 JCVI_READ_1103466298095 3.52E-94 Cyanothece_sp._ATCC_51142.CAU39610 JCVI_READ_1103466298095 8.26E-89
chloroplast_Emiliania_huxleyi.AY675521 JCVI_READ_1093004903771 7.12E-77 Cyanothece_sp._ATCC_51142.CAU39610 JCVI_READ_1093004903771 8.26E-89
chloroplast_Micromonas_pusilla.EU851965 JCVI_READ_1103466298095 2.16E-67 Cyanothece_sp._ATCC_51142.CAU39610 JCVI_READ_1103466298095 8.26E-89
chloroplast_Skeletonema_costatum.AY119761 JCVI_READ_1105544592505 9.56E-64 Cyanothece_sp._ATCC_51142.CAU39610 JCVI_READ_1105544592505 8.26E-89
chloroplast_Micromonas_pusilla.EU851965 JCVI_READ_1093004903771 3.38E-66 Cyanothece_sp._ATCC_51142.CAU39610 JCVI_READ_1093004903771 8.26E-89
chloroplast_Micromonas_pusilla.EU851965 JCVI_READ_1105544592505 1.29E-62 Cyanothece_sp._ATCC_51142.CAU39610 JCVI_READ_1105544592505 8.26E-89
chloroplast_Skeletonema_costatum.AY119761 JCVI_READ_1103466298095 5.68E-59 Cyanothece_sp._ATCC_51142.CAU39610 JCVI_READ_1103466298095 8.26E-89
chloroplast_Skeletonema_costatum.AY119761 JCVI_READ_1103769660431 5.68E-59 Cyanothece_sp._ATCC_51142.CAU39610 JCVI_READ_1103769660431 3.27E-88
chloroplast_Micromonas_pusilla.EU851965 JCVI_READ_1104230051501 3.13E-60 Cyanothece_sp._ATCC_51142.CAU39610 JCVI_READ_1104230051501 3.27E-88
chloroplast_Micromonas_pusilla.EU851965 JCVI_READ_1092341862502 3.13E-60 Cyanothece_sp._ATCC_51142.CAU39610 JCVI_READ_1092341862502 3.27E-88
chloroplast_Micromonas_pusilla.EU851965 JCVI_READ_1103769677143 7.64E-58 Cyanothece_sp._ATCC_51142.CAU39610 JCVI_READ_1103769677143 3.27E-88
chloroplast_Micromonas_pusilla.EU851965 JCVI_READ_1103466170698 1.29E-62 Cyanothece_sp._ATCC_51142.CAU39610 JCVI_READ_1103466170698 3.27E-88
chloroplast_Micromonas_pusilla.EU851965 JCVI_READ_1091140681483 1.29E-62 Cyanothece_sp._ATCC_51142.CAU39610 JCVI_READ_1091140681483 3.27E-88
chloroplast_Micromonas_pusilla.EU851965 JCVI_READ_171609 1.29E-62 Cyanothece_sp._ATCC_51142.CAU39610 JCVI_READ_171609 3.27E-88
chloroplast_Micromonas_pusilla.EU851965 JCVI_READ_1103769660431 1.29E-62 Cyanothece_sp._ATCC_51142.CAU39610 JCVI_READ_1103769660431 3.27E-88
chloroplast_Skeletonema_costatum.AY119761 JCVI_READ_1092341862502 2.33E-61 Cyanothece_sp._ATCC_51142.CAU39610 JCVI_READ_1092341862502 3.27E-88
chloroplast_Skeletonema_costatum.AY119761 JCVI_READ_171609 2.33E-61 Cyanothece_sp._ATCC_51142.CAU39610 JCVI_READ_171609 3.27E-88
chloroplast_Skeletonema_costatum.AY119761 JCVI_READ_1104230051501 2.33E-61 Cyanothece_sp._ATCC_51142.CAU39610 JCVI_READ_1104230051501 3.27E-88
chloroplast_Skeletonema_costatum.AY119761 JCVI_READ_1103180492004 2.33E-61 Cyanothece_sp._ATCC_51142.CAU39610 JCVI_READ_1103180492004 3.27E-88
chloroplast_Skeletonema_costatum.AY119761 JCVI_READ_1091140681483 9.56E-64 Cyanothece_sp._ATCC_51142.CAU39610 JCVI_READ_1091140681483 3.27E-88
chloroplast_Emiliania_huxleyi.AY675521 JCVI_READ_1095460149099 6.36E-68 Cyanothece_sp._ATCC_51142.CAU39610 JCVI_READ_1095460149099 3.27E-88
chloroplast_Emiliania_huxleyi.AY675521 JCVI_READ_1103466170698 1.8E-77 Cyanothece_sp._ATCC_51142.CAU39610 JCVI_READ_1103466170698 3.27E-88
chloroplast_Emiliania_huxleyi.AY675521 JCVI_READ_1103769677143 5.92E-99 Cyanothece_sp._ATCC_51142.CAU39610 JCVI_READ_1103769677143 3.27E-88
chloroplast_Emiliania_huxleyi.AY675521 JCVI_READ_1103769660431 5.92E-99 Cyanothece_sp._ATCC_51142.CAU39610 JCVI_READ_1103769660431 3.27E-88
chloroplast_Emiliania_huxleyi.AY675521 JCVI_READ_1103180492004 2.43E-101 Cyanothece_sp._ATCC_51142.CAU39610 JCVI_READ_1103180492004 3.27E-88
chloroplast_Emiliania_huxleyi.AY675521 JCVI_READ_1091140681483 4.09E-106 Cyanothece_sp._ATCC_51142.CAU39610 JCVI_READ_1091140681483 3.27E-88
chloroplast_Emiliania_huxleyi.AY675521 JCVI_READ_1092341862502 4.09E-106 Cyanothece_sp._ATCC_51142.CAU39610 JCVI_READ_1092341862502 3.27E-88
chloroplast_Emiliania_huxleyi.AY675521 JCVI_READ_171609 4.09E-106 Cyanothece_sp._ATCC_51142.CAU39610 JCVI_READ_171609 3.27E-88
chloroplast_Emiliania_huxleyi.AY675521 JCVI_READ_1104230051501 4.24E-109 Cyanothece_sp._ATCC_51142.CAU39610 JCVI_READ_1104230051501 3.27E-88
chloroplast_Skeletonema_costatum.AY119761 JCVI_READ_1103466170698 8.23E-52 Cyanothece_sp._ATCC_51142.CAU39610 JCVI_READ_1103466170698 3.27E-88
chloroplast_Skeletonema_costatum.AY119761 JCVI_READ_1103769677143 3.13E-48 Cyanothece_sp._ATCC_51142.CAU39610 JCVI_READ_1103769677143 3.27E-88
chloroplast_Micromonas_pusilla.EU851965 JCVI_READ_1103180492004 1.86E-55 Cyanothece_sp._ATCC_51142.CAU39610 JCVI_READ_1103180492004 3.27E-88
chloroplast_Skeletonema_costatum.AY119761 JCVI_READ_1095460149099 1.93E-46 Cyanothece_sp._ATCC_51142.CAU39610 JCVI_READ_1095460149099 3.27E-88
chloroplast_Micromonas_pusilla.EU851965 JCVI_READ_1095460149099 6.1E-40 Cyanothece_sp._ATCC_51142.CAU39610 JCVI_READ_1095460149099 3.27E-88
chloroplast_Skeletonema_costatum.AY119761 JCVI_READ_1103242906481 4.89E-47 Cyanothece_sp._ATCC_51142.CAU39610 JCVI_READ_1103242906481 1.29E-87
chloroplast_Emiliania_huxleyi.AY675521 JCVI_READ_1103242906481 9.97E-104 Cyanothece_sp._ATCC_51142.CAU39610 JCVI_READ_1103242906481 1.29E-87
chloroplast_Emiliania_huxleyi.AY675521 JCVI_READ_1103242631641 9.97E-104 Cyanothece_sp._ATCC_51142.CAU39610 JCVI_READ_1103242631641 1.29E-87
chloroplast_Emiliania_huxleyi.AY675521 JCVI_READ_1092963257514 5.92E-99 Cyanothece_sp._ATCC_51142.CAU39610 JCVI_READ_1092963257514 1.29E-87
chloroplast_Emiliania_huxleyi.AY675521 JCVI_READ_1091141338177 2.09E-89 Cyanothece_sp._ATCC_51142.CAU39610 JCVI_READ_1091141338177 1.29E-87
chloroplast_Micromonas_pusilla.EU851965 JCVI_READ_1091141338177 7.11E-89 Cyanothece_sp._ATCC_51142.CAU39610 JCVI_READ_1091141338177 1.29E-87
chloroplast_Micromonas_pusilla.EU851965 JCVI_READ_1103242631641 3.25E-63 Cyanothece_sp._ATCC_51142.CAU39610 JCVI_READ_1103242631641 1.29E-87
chloroplast_Skeletonema_costatum.AY119761 JCVI_READ_1103242631641 9.56E-64 Cyanothece_sp._ATCC_51142.CAU39610 JCVI_READ_1103242631641 1.29E-87
chloroplast_Micromonas_pusilla.EU851965 JCVI_READ_1092963257514 1.33E-65 Cyanothece_sp._ATCC_51142.CAU39610 JCVI_READ_1092963257514 1.29E-87
chloroplast_Micromonas_pusilla.EU851965 JCVI_READ_1103242906481 1.33E-65 Cyanothece_sp._ATCC_51142.CAU39610 JCVI_READ_1103242906481 1.29E-87
chloroplast_Skeletonema_costatum.AY119761 JCVI_READ_1092963257514 2.33E-61 Cyanothece_sp._ATCC_51142.CAU39610 JCVI_READ_1092963257514 1.29E-87
chloroplast_Skeletonema_costatum.AY119761 JCVI_READ_3017924 2.33E-61 Cyanothece_sp._ATCC_51142.CAU39610 JCVI_READ_3017924 2.01E-86
chloroplast_Micromonas_pusilla.EU851965 JCVI_READ_1103242388255 1.29E-62 Cyanothece_sp._ATCC_51142.CAU39610 JCVI_READ_1103242388255 2.01E-86
chloroplast_Skeletonema_costatum.AY119761 JCVI_READ_1103242388255 5.68E-59 Cyanothece_sp._ATCC_51142.CAU39610 JCVI_READ_1103242388255 2.01E-86
chloroplast_Skeletonema_costatum.AY119761 JCVI_READ_1095383005525 3.92E-66 Cyanothece_sp._ATCC_51142.CAU39610 JCVI_READ_1095383005525 2.01E-86
chloroplast_Skeletonema_costatum.AY119761 JCVI_READ_1093015356891 3.92E-66 Cyanothece_sp._ATCC_51142.CAU39610 JCVI_READ_1093015356891 2.01E-86
chloroplast_Micromonas_pusilla.EU851965 JCVI_READ_1104230008283 5.27E-65 Cyanothece_sp._ATCC_51142.CAU39610 JCVI_READ_1104230008283 2.01E-86
chloroplast_Micromonas_pusilla.EU851965 JCVI_READ_1095390109630 2.16E-67 Cyanothece_sp._ATCC_51142.CAU39610 JCVI_READ_1095390109630 2.01E-86
chloroplast_Micromonas_pusilla.EU851965 JCVI_READ_1103668677740 2.16E-67 Cyanothece_sp._ATCC_51142.CAU39610 JCVI_READ_1103668677740 2.01E-86
chloroplast_Micromonas_pusilla.EU851965 JCVI_READ_1093015356891 8.87E-70 Cyanothece_sp._ATCC_51142.CAU39610 JCVI_READ_1093015356891 2.01E-86
chloroplast_Emiliania_huxleyi.AY675521 JCVI_READ_1093015356891 2.01E-86 Cyanothece_sp._ATCC_51142.CAU39610 JCVI_READ_1093015356891 2.01E-86
chloroplast_Emiliania_huxleyi.AY675521 JCVI_READ_1092344036423 5.5E-93 Cyanothece_sp._ATCC_51142.CAU39610 JCVI_READ_1092344036423 2.01E-86
chloroplast_Micromonas_pusilla.EU851965 JCVI_READ_1095383005525 6.12E-77 Cyanothece_sp._ATCC_51142.CAU39610 JCVI_READ_1095383005525 2.01E-86
chloroplast_Emiliania_huxleyi.AY675521 JCVI_READ_1095390109630 1.44E-96 Cyanothece_sp._ATCC_51142.CAU39610 JCVI_READ_1095390109630 2.01E-86
chloroplast_Micromonas_pusilla.EU851965 JCVI_READ_1093015774699 4.91E-96 Cyanothece_sp._ATCC_51142.CAU39610 JCVI_READ_1093015774699 2.01E-86
chloroplast_Emiliania_huxleyi.AY675521 JCVI_READ_3017924 2.43E-101 Cyanothece_sp._ATCC_51142.CAU39610 JCVI_READ_3017924 2.01E-86
chloroplast_Emiliania_huxleyi.AY675521 JCVI_READ_1103668677740 1.56E-102 Cyanothece_sp._ATCC_51142.CAU39610 JCVI_READ_1103668677740 2.01E-86
chloroplast_Emiliania_huxleyi.AY675521 JCVI_READ_1103242388255 9.97E-104 Cyanothece_sp._ATCC_51142.CAU39610 JCVI_READ_1103242388255 2.01E-86
chloroplast_Emiliania_huxleyi.AY675521 JCVI_READ_1104230008283 4.09E-106 Cyanothece_sp._ATCC_51142.CAU39610 JCVI_READ_1104230008283 2.01E-86
chloroplast_Emiliania_huxleyi.AY675521 JCVI_READ_1095383005525 4.57E-115 Cyanothece_sp._ATCC_51142.CAU39610 JCVI_READ_1095383005525 2.01E-86
chloroplast_Emiliania_huxleyi.AY675521 JCVI_READ_1093015774699 1.34E-127 Cyanothece_sp._ATCC_51142.CAU39610 JCVI_READ_1093015774699 2.01E-86
chloroplast_Micromonas_pusilla.EU851965 JCVI_READ_3017924 1.86E-55 Cyanothece_sp._ATCC_51142.CAU39610 JCVI_READ_3017924 2.01E-86
chloroplast_Micromonas_pusilla.EU851965 JCVI_READ_1092344036423 1.86E-55 Cyanothece_sp._ATCC_51142.CAU39610 JCVI_READ_1092344036423 2.01E-86
chloroplast_Skeletonema_costatum.AY119761 JCVI_READ_1104230008283 1.39E-56 Cyanothece_sp._ATCC_51142.CAU39610 JCVI_READ_1104230008283 2.01E-86
chloroplast_Skeletonema_costatum.AY119761 JCVI_READ_1092344036423 1.39E-56 Cyanothece_sp._ATCC_51142.CAU39610 JCVI_READ_1092344036423 2.01E-86
chloroplast_Skeletonema_costatum.AY119761 JCVI_READ_1103668677740 1.39E-56 Cyanothece_sp._ATCC_51142.CAU39610 JCVI_READ_1103668677740 2.01E-86
chloroplast_Skeletonema_costatum.AY119761 JCVI_READ_1095390109630 3.38E-54 Cyanothece_sp._ATCC_51142.CAU39610 JCVI_READ_1095390109630 2.01E-86
chloroplast_Skeletonema_costatum.AY119761 JCVI_READ_1030077 1.39E-56 Cyanothece_sp._ATCC_51142.CAU39610 JCVI_READ_1030077 7.96E-86
chloroplast_Skeletonema_costatum.AY119761 JCVI_READ_1092256247661 1.39E-56 Cyanothece_sp._ATCC_51142.CAU39610 JCVI_READ_1092256247661 7.96E-86
chloroplast_Skeletonema_costatum.AY119761 JCVI_READ_1103180986105 1.39E-56 Cyanothece_sp._ATCC_51142.CAU39610 JCVI_READ_1103180986105 7.96E-86
chloroplast_Skeletonema_costatum.AY119761 JCVI_READ_1093041172376 1.39E-56 Cyanothece_sp._ATCC_51142.CAU39610 JCVI_READ_1093041172376 7.96E-86
chloroplast_Skeletonema_costatum.AY119761 JCVI_READ_1108829779439 1.39E-56 Cyanothece_sp._ATCC_51142.CAU39610 JCVI_READ_1108829779439 7.96E-86
chloroplast_Micromonas_pusilla.EU851965 JCVI_READ_1030077 1.86E-55 Cyanothece_sp._ATCC_51142.CAU39610 JCVI_READ_1030077 7.96E-86
chloroplast_Micromonas_pusilla.EU851965 JCVI_READ_1091140657968 1.86E-55 Cyanothece_sp._ATCC_51142.CAU39610 JCVI_READ_1091140657968 7.96E-86
chloroplast_Micromonas_pusilla.EU851965 JCVI_READ_1105333568441 2.6E-45 Cyanothece_sp._ATCC_51142.CAU39610 JCVI_READ_1105333568441 7.96E-86
chloroplast_Skeletonema_costatum.AY119761 JCVI_READ_1091143125923 6.83E-37 Cyanothece_sp._ATCC_51142.CAU39610 JCVI_READ_1091143125923 7.96E-86
chloroplast_Emiliania_huxleyi.AY675521 JCVI_READ_1091143125923 2.18E-129 Cyanothece_sp._ATCC_51142.CAU39610 JCVI_READ_1091143125923 7.96E-86
chloroplast_Skeletonema_costatum.AY119761 JCVI_READ_1091143125923 4.21E-35 Cyanothece_sp._ATCC_51142.CAU39610 JCVI_READ_1091143125923 7.96E-86
chloroplast_Emiliania_huxleyi.AY675521 JCVI_READ_1103242417382 1.68E-108 Cyanothece_sp._ATCC_51142.CAU39610 JCVI_READ_1103242417382 7.96E-86
chloroplast_Emiliania_huxleyi.AY675521 JCVI_READ_1105333568441 6.63E-108 Cyanothece_sp._ATCC_51142.CAU39610 JCVI_READ_1105333568441 7.96E-86
chloroplast_Emiliania_huxleyi.AY675521 JCVI_READ_1105297094775 6.63E-108 Cyanothece_sp._ATCC_51142.CAU39610 JCVI_READ_1105297094775 7.96E-86
chloroplast_Emiliania_huxleyi.AY675521 JCVI_READ_1091140657968 9.97E-104 Cyanothece_sp._ATCC_51142.CAU39610 JCVI_READ_1091140657968 7.96E-86
chloroplast_Emiliania_huxleyi.AY675521 JCVI_READ_1093018581649 9.97E-104 Cyanothece_sp._ATCC_51142.CAU39610 JCVI_READ_1093018581649 7.96E-86
chloroplast_Emiliania_huxleyi.AY675521 JCVI_READ_1030077 9.97E-104 Cyanothece_sp._ATCC_51142.CAU39610 JCVI_READ_1030077 7.96E-86
chloroplast_Emiliania_huxleyi.AY675521 JCVI_READ_1093041172376 9.97E-104 Cyanothece_sp._ATCC_51142.CAU39610 JCVI_READ_1093041172376 7.96E-86
chloroplast_Emiliania_huxleyi.AY675521 JCVI_READ_1108829779439 2.43E-101 Cyanothece_sp._ATCC_51142.CAU39610 JCVI_READ_1108829779439 7.96E-86
chloroplast_Emiliania_huxleyi.AY675521 JCVI_READ_1103180986105 3.65E-97 Cyanothece_sp._ATCC_51142.CAU39610 JCVI_READ_1103180986105 7.96E-86
chloroplast_Emiliania_huxleyi.AY675521 JCVI_READ_1092256247661 8.91E-95 Cyanothece_sp._ATCC_51142.CAU39610 JCVI_READ_1092256247661 7.96E-86
chloroplast_Micromonas_pusilla.EU851965 JCVI_READ_1091143125923 3.92E-78 Cyanothece_sp._ATCC_51142.CAU39610 JCVI_READ_1091143125923 7.96E-86
chloroplast_Emiliania_huxleyi.AY675521 JCVI_READ_1092256109902 3.03E-82 Cyanothece_sp._ATCC_51142.CAU39610 JCVI_READ_1092256109902 7.96E-86
chloroplast_Skeletonema_costatum.AY119761 JCVI_READ_1105333568441 1.55E-65 Cyanothece_sp._ATCC_51142.CAU39610 JCVI_READ_1105333568441 7.96E-86
chloroplast_Micromonas_pusilla.EU851965 JCVI_READ_1092256109902 5.27E-65 Cyanothece_sp._ATCC_51142.CAU39610 JCVI_READ_1092256109902 7.96E-86
chloroplast_Micromonas_pusilla.EU851965 JCVI_READ_1105297094775 5.27E-65 Cyanothece_sp._ATCC_51142.CAU39610 JCVI_READ_1105297094775 7.96E-86
chloroplast_Skeletonema_costatum.AY119761 JCVI_READ_1093018581649 9.56E-64 Cyanothece_sp._ATCC_51142.CAU39610 JCVI_READ_1093018581649 7.96E-86
chloroplast_Skeletonema_costatum.AY119761 JCVI_READ_1103242417382 5.68E-59 Cyanothece_sp._ATCC_51142.CAU39610 JCVI_READ_1103242417382 7.96E-86
chloroplast_Micromonas_pusilla.EU851965 JCVI_READ_1093018581649 7.64E-58 Cyanothece_sp._ATCC_51142.CAU39610 JCVI_READ_1093018581649 7.96E-86
chloroplast_Micromonas_pusilla.EU851965 JCVI_READ_1093041172376 3.13E-60 Cyanothece_sp._ATCC_51142.CAU39610 JCVI_READ_1093041172376 7.96E-86
chloroplast_Micromonas_pusilla.EU851965 JCVI_READ_1103242417382 1.29E-62 Cyanothece_sp._ATCC_51142.CAU39610 JCVI_READ_1103242417382 7.96E-86
chloroplast_Micromonas_pusilla.EU851965 JCVI_READ_1108829779439 1.29E-62 Cyanothece_sp._ATCC_51142.CAU39610 JCVI_READ_1108829779439 7.96E-86
chloroplast_Skeletonema_costatum.AY119761 JCVI_READ_1092256109902 2.33E-61 Cyanothece_sp._ATCC_51142.CAU39610 JCVI_READ_1092256109902 7.96E-86
chloroplast_Skeletonema_costatum.AY119761 JCVI_READ_1091140657968 2.33E-61 Cyanothece_sp._ATCC_51142.CAU39610 JCVI_READ_1091140657968 7.96E-86
chloroplast_Skeletonema_costatum.AY119761 JCVI_READ_1105297094775 2.33E-61 Cyanothece_sp._ATCC_51142.CAU39610 JCVI_READ_1105297094775 7.96E-86
chloroplast_Micromonas_pusilla.EU851965 JCVI_READ_1103180986105 3.13E-60 Cyanothece_sp._ATCC_51142.CAU39610 JCVI_READ_1103180986105 7.96E-86
chloroplast_Micromonas_pusilla.EU851965 JCVI_READ_1092256247661 3.13E-60 Cyanothece_sp._ATCC_51142.CAU39610 JCVI_READ_1092256247661 7.96E-86
chloroplast_Micromonas_pusilla.EU851965 JCVI_READ_1549876 2.01E-61 Cyanothece_sp._ATCC_51142.CAU39610 JCVI_READ_1549876 3.15E-85
chloroplast_Micromonas_pusilla.EU851965 JCVI_READ_1105544022630 3.25E-63 Cyanothece_sp._ATCC_51142.CAU39610 JCVI_READ_1105544022630 3.15E-85
chloroplast_Emiliania_huxleyi.AY675521 JCVI_READ_1092963383481 3.27E-88 Cyanothece_sp._ATCC_51142.CAU39610 JCVI_READ_1092963383481 3.15E-85
chloroplast_Emiliania_huxleyi.AY675521 JCVI_READ_1549876 6.85E-74 Cyanothece_sp._ATCC_51142.CAU39610 JCVI_READ_1549876 3.15E-85
chloroplast_Micromonas_pusilla.EU851965 JCVI_READ_1092963383481 2.33E-73 Cyanothece_sp._ATCC_51142.CAU39610 JCVI_READ_1092963383481 3.15E-85
chloroplast_Emiliania_huxleyi.AY675521 JCVI_READ_1092255407168 2.71E-73 Cyanothece_sp._ATCC_51142.CAU39610 JCVI_READ_1092255407168 3.15E-85
chloroplast_Emiliania_huxleyi.AY675521 JCVI_READ_1105544022630 1.44E-96 Cyanothece_sp._ATCC_51142.CAU39610 JCVI_READ_1105544022630 3.15E-85
chloroplast_Skeletonema_costatum.AY119761 JCVI_READ_1105544022630 4.89E-47 Cyanothece_sp._ATCC_51142.CAU39610 JCVI_READ_1105544022630 3.15E-85
chloroplast_Skeletonema_costatum.AY119761 JCVI_READ_1549876 7.36E-43 Cyanothece_sp._ATCC_51142.CAU39610 JCVI_READ_1549876 3.15E-85
chloroplast_Micromonas_pusilla.EU851965 JCVI_READ_1092255407168 1.11E-50 Cyanothece_sp._ATCC_51142.CAU39610 JCVI_READ_1092255407168 3.15E-85
chloroplast_Skeletonema_costatum.AY119761 JCVI_READ_1103242640351 1.29E-50 Cyanothece_sp._ATCC_51142.CAU39610 JCVI_READ_1103242640351 1.24E-84
chloroplast_Emiliania_huxleyi.AY675521 JCVI_READ_1103242640351 9.25E-98 Cyanothece_sp._ATCC_51142.CAU39610 JCVI_READ_1103242640351 1.24E-84
chloroplast_Micromonas_pusilla.EU851965 JCVI_READ_1103242640351 3.51E-69 Cyanothece_sp._ATCC_51142.CAU39610 JCVI_READ_1103242640351 1.24E-84
chloroplast_Micromonas_pusilla.EU851965 JCVI_READ_1091141771190 8.87E-70 Cyanothece_sp._ATCC_51142.CAU39610 JCVI_READ_1091141771190 4.91E-84
chloroplast_Micromonas_pusilla.EU851965 JCVI_READ_1093017468851 5.27E-65 Cyanothece_sp._ATCC_51142.CAU39610 JCVI_READ_1093017468851 4.91E-84
chloroplast_Micromonas_pusilla.EU851965 JCVI_READ_1093018467247 5.27E-65 Cyanothece_sp._ATCC_51142.CAU39610 JCVI_READ_1093018467247 4.91E-84
chloroplast_Skeletonema_costatum.AY119761 JCVI_READ_1103769657228 2.33E-61 Cyanothece_sp._ATCC_51142.CAU39610 JCVI_READ_1103769657228 4.91E-84
chloroplast_Micromonas_pusilla.EU851965 JCVI_READ_1103769657228 3.13E-60 Cyanothece_sp._ATCC_51142.CAU39610 JCVI_READ_1103769657228 4.91E-84
chloroplast_Micromonas_pusilla.EU851965 JCVI_READ_1095456012473 1.29E-62 Cyanothece_sp._ATCC_51142.CAU39610 JCVI_READ_1095456012473 4.91E-84
chloroplast_Micromonas_pusilla.EU851965 JCVI_READ_1103770004110 1.29E-62 Cyanothece_sp._ATCC_51142.CAU39610 JCVI_READ_1103770004110 4.91E-84
chloroplast_Micromonas_pusilla.EU851965 JCVI_READ_1108800360487 1.29E-62 Cyanothece_sp._ATCC_51142.CAU39610 JCVI_READ_1108800360487 4.91E-84
chloroplast_Skeletonema_costatum.AY119761 JCVI_READ_1108800360487 5.68E-59 Cyanothece_sp._ATCC_51142.CAU39610 JCVI_READ_1108800360487 4.91E-84
chloroplast_Skeletonema_costatum.AY119761 JCVI_READ_1103770004110 5.68E-59 Cyanothece_sp._ATCC_51142.CAU39610 JCVI_READ_1103770004110 4.91E-84
chloroplast_Micromonas_pusilla.EU851965 JCVI_READ_1093016236088 2.01E-98 Cyanothece_sp._ATCC_51142.CAU39610 JCVI_READ_1093016236088 4.91E-84
chloroplast_Emiliania_huxleyi.AY675521 JCVI_READ_1092961198158 8.91E-95 Cyanothece_sp._ATCC_51142.CAU39610 JCVI_READ_1092961198158 4.91E-84
chloroplast_Emiliania_huxleyi.AY675521 JCVI_READ_1092257174787 5.7E-96 Cyanothece_sp._ATCC_51142.CAU39610 JCVI_READ_1092257174787 4.91E-84
chloroplast_Emiliania_huxleyi.AY675521 JCVI_READ_1103770004110 3.52E-94 Cyanothece_sp._ATCC_51142.CAU39610 JCVI_READ_1103770004110 4.91E-84
chloroplast_Emiliania_huxleyi.AY675521 JCVI_READ_1093018467247 5.92E-99 Cyanothece_sp._ATCC_51142.CAU39610 JCVI_READ_1093018467247 4.91E-84
chloroplast_Emiliania_huxleyi.AY675521 JCVI_READ_1095456012473 5.92E-99 Cyanothece_sp._ATCC_51142.CAU39610 JCVI_READ_1095456012473 4.91E-84
chloroplast_Emiliania_huxleyi.AY675521 JCVI_READ_1091141771190 5.92E-99 Cyanothece_sp._ATCC_51142.CAU39610 JCVI_READ_1091141771190 4.91E-84
chloroplast_Emiliania_huxleyi.AY675521 JCVI_READ_1093017468851 5.92E-99 Cyanothece_sp._ATCC_51142.CAU39610 JCVI_READ_1093017468851 4.91E-84
chloroplast_Emiliania_huxleyi.AY675521 JCVI_READ_1108800360487 9.97E-104 Cyanothece_sp._ATCC_51142.CAU39610 JCVI_READ_1108800360487 4.91E-84
chloroplast_Emiliania_huxleyi.AY675521 JCVI_READ_1103769657228 1.68E-108 Cyanothece_sp._ATCC_51142.CAU39610 JCVI_READ_1103769657228 4.91E-84
chloroplast_Skeletonema_costatum.AY119761 JCVI_READ_1093016236088 1.07E-35 Cyanothece_sp._ATCC_51142.CAU39610 JCVI_READ_1093016236088 4.91E-84
chloroplast_Emiliania_huxleyi.AY675521 JCVI_READ_1095949617305 4.75E-118 Cyanothece_sp._ATCC_51142.CAU39610 JCVI_READ_1095949617305 4.91E-84
chloroplast_Emiliania_huxleyi.AY675521 JCVI_READ_1093016236088 1.88E-117 Cyanothece_sp._ATCC_51142.CAU39610 JCVI_READ_1093016236088 4.91E-84
chloroplast_Emiliania_huxleyi.AY675521 JCVI_READ_1105333539159 8.33E-163 Cyanothece_sp._ATCC_51142.CAU39610 JCVI_READ_1105333539159 4.91E-84
chloroplast_Micromonas_pusilla.EU851965 JCVI_READ_1105333539159 0 Cyanothece_sp._ATCC_51142.CAU39610 JCVI_READ_1105333539159 4.91E-84
chloroplast_Micromonas_pusilla.EU851965 JCVI_READ_1095949617305 9.56E-76 Cyanothece_sp._ATCC_51142.CAU39610 JCVI_READ_1095949617305 4.91E-84
chloroplast_Skeletonema_costatum.AY119761 JCVI_READ_1105333539159 1.67E-71 Cyanothece_sp._ATCC_51142.CAU39610 JCVI_READ_1105333539159 4.91E-84
chloroplast_Micromonas_pusilla.EU851965 JCVI_READ_1092257174787 2.33E-73 Cyanothece_sp._ATCC_51142.CAU39610 JCVI_READ_1092257174787 4.91E-84
chloroplast_Micromonas_pusilla.EU851965 JCVI_READ_1092961198158 7.09E-52 Cyanothece_sp._ATCC_51142.CAU39610 JCVI_READ_1092961198158 4.91E-84
chloroplast_Skeletonema_costatum.AY119761 JCVI_READ_1095949617305 3.13E-48 Cyanothece_sp._ATCC_51142.CAU39610 JCVI_READ_1095949617305 4.91E-84
chloroplast_Skeletonema_costatum.AY119761 JCVI_READ_1095456012473 1.39E-56 Cyanothece_sp._ATCC_51142.CAU39610 JCVI_READ_1095456012473 4.91E-84
chloroplast_Skeletonema_costatum.AY119761 JCVI_READ_1091141771190 3.38E-54 Cyanothece_sp._ATCC_51142.CAU39610 JCVI_READ_1091141771190 4.91E-84
chloroplast_Skeletonema_costatum.AY119761 JCVI_READ_1093018467247 3.38E-54 Cyanothece_sp._ATCC_51142.CAU39610 JCVI_READ_1093018467247 4.91E-84
chloroplast_Skeletonema_costatum.AY119761 JCVI_READ_1093017468851 3.38E-54 Cyanothece_sp._ATCC_51142.CAU39610 JCVI_READ_1093017468851 4.91E-84
chloroplast_Skeletonema_costatum.AY119761 JCVI_READ_1092257174787 7.09E-40 Cyanothece_sp._ATCC_51142.CAU39610 JCVI_READ_1092257174787 4.91E-84
chloroplast_Skeletonema_costatum.AY119761 JCVI_READ_1092961198158 3.02E-45 Cyanothece_sp._ATCC_51142.CAU39610 JCVI_READ_1092961198158 4.91E-84
chloroplast_Skeletonema_costatum.AY119761 JCVI_READ_1103769320974 3.38E-54 Cyanothece_sp._ATCC_51142.CAU39610 JCVI_READ_1103769320974 1.94E-83
chloroplast_Skeletonema_costatum.AY119761 JCVI_READ_1103769697520 1.39E-56 Cyanothece_sp._ATCC_51142.CAU39610 JCVI_READ_1103769697520 1.94E-83
chloroplast_Skeletonema_costatum.AY119761 JCVI_READ_1103770092169 1.39E-56 Cyanothece_sp._ATCC_51142.CAU39610 JCVI_READ_1103770092169 1.94E-83
chloroplast_Micromonas_pusilla.EU851965 JCVI_READ_1103769697520 1.86E-55 Cyanothece_sp._ATCC_51142.CAU39610 JCVI_READ_1103769697520 1.94E-83
chloroplast_Emiliania_huxleyi.AY675521 JCVI_READ_1095454061075 4.09E-106 Cyanothece_sp._ATCC_51142.CAU39610 JCVI_READ_1095454061075 1.94E-83
chloroplast_Emiliania_huxleyi.AY675521 JCVI_READ_1103769320974 4.09E-106 Cyanothece_sp._ATCC_51142.CAU39610 JCVI_READ_1103769320974 1.94E-83
chloroplast_Emiliania_huxleyi.AY675521 JCVI_READ_1103770092169 4.09E-106 Cyanothece_sp._ATCC_51142.CAU39610 JCVI_READ_1103770092169 1.94E-83
chloroplast_Emiliania_huxleyi.AY675521 JCVI_READ_1103769697520 2.43E-101 Cyanothece_sp._ATCC_51142.CAU39610 JCVI_READ_1103769697520 1.94E-83
chloroplast_Emiliania_huxleyi.AY675521 JCVI_READ_1103180501045 2.43E-101 Cyanothece_sp._ATCC_51142.CAU39610 JCVI_READ_1103180501045 1.94E-83
chloroplast_Micromonas_pusilla.EU851965 JCVI_READ_1103180501045 3.13E-60 Cyanothece_sp._ATCC_51142.CAU39610 JCVI_READ_1103180501045 1.94E-83
chloroplast_Skeletonema_costatum.AY119761 JCVI_READ_1103180501045 5.68E-59 Cyanothece_sp._ATCC_51142.CAU39610 JCVI_READ_1103180501045 1.94E-83
chloroplast_Micromonas_pusilla.EU851965 JCVI_READ_1103769320974 1.29E-62 Cyanothece_sp._ATCC_51142.CAU39610 JCVI_READ_1103769320974 1.94E-83
chloroplast_Skeletonema_costatum.AY119761 JCVI_READ_1095454061075 2.33E-61 Cyanothece_sp._ATCC_51142.CAU39610 JCVI_READ_1095454061075 1.94E-83
chloroplast_Micromonas_pusilla.EU851965 JCVI_READ_1103770092169 5.27E-65 Cyanothece_sp._ATCC_51142.CAU39610 JCVI_READ_1103770092169 1.94E-83
chloroplast_Micromonas_pusilla.EU851965 JCVI_READ_1095454061075 5.27E-65 Cyanothece_sp._ATCC_51142.CAU39610 JCVI_READ_1095454061075 1.94E-83
chloroplast_Micromonas_pusilla.EU851965 JCVI_READ_1092956015408 8.87E-70 Cyanothece_sp._ATCC_51142.CAU39610 JCVI_READ_1092956015408 7.67E-83
chloroplast_Micromonas_pusilla.EU851965 JCVI_READ_1103242972721 5.47E-68 Cyanothece_sp._ATCC_51142.CAU39610 JCVI_READ_1103242972721 7.67E-83
chloroplast_Micromonas_pusilla.EU851965 JCVI_READ_1093012061718 1.39E-68 Cyanothece_sp._ATCC_51142.CAU39610 JCVI_READ_1093012061718 7.67E-83
chloroplast_Skeletonema_costatum.AY119761 JCVI_READ_1091139290197 3.78E-63 Cyanothece_sp._ATCC_51142.CAU39610 JCVI_READ_1091139290197 7.67E-83
chloroplast_Emiliania_huxleyi.AY675521 JCVI_READ_1103242972721 1.56E-102 Cyanothece_sp._ATCC_51142.CAU39610 JCVI_READ_1103242972721 7.67E-83
chloroplast_Emiliania_huxleyi.AY675521 JCVI_READ_1093018230730 1.03E-106 Cyanothece_sp._ATCC_51142.CAU39610 JCVI_READ_1093018230730 7.67E-83
chloroplast_Emiliania_huxleyi.AY675521 JCVI_READ_1092956015408 2.72E-110 Cyanothece_sp._ATCC_51142.CAU39610 JCVI_READ_1092956015408 7.67E-83
chloroplast_Skeletonema_costatum.AY119761 JCVI_READ_1093018230730 1.07E-35 Cyanothece_sp._ATCC_51142.CAU39610 JCVI_READ_1093018230730 7.67E-83
chloroplast_Micromonas_pusilla.EU851965 JCVI_READ_1093018230730 2.33E-73 Cyanothece_sp._ATCC_51142.CAU39610 JCVI_READ_1093018230730 7.67E-83
chloroplast_Emiliania_huxleyi.AY675521 JCVI_READ_1093012061718 4.23E-72 Cyanothece_sp._ATCC_51142.CAU39610 JCVI_READ_1093012061718 7.67E-83
chloroplast_Skeletonema_costatum.AY119761 JCVI_READ_1092956015408 2.61E-70 Cyanothece_sp._ATCC_51142.CAU39610 JCVI_READ_1092956015408 7.67E-83
chloroplast_Emiliania_huxleyi.AY675521 JCVI_READ_1091139290197 1.15E-78 Cyanothece_sp._ATCC_51142.CAU39610 JCVI_READ_1091139290197 7.67E-83
chloroplast_Micromonas_pusilla.EU851965 JCVI_READ_1091139290197 7.36E-55 Cyanothece_sp._ATCC_51142.CAU39610 JCVI_READ_1091139290197 7.67E-83
chloroplast_Skeletonema_costatum.AY119761 JCVI_READ_1103242972721 4.89E-47 Cyanothece_sp._ATCC_51142.CAU39610 JCVI_READ_1103242972721 7.67E-83
chloroplast_Skeletonema_costatum.AY119761 JCVI_READ_1105499802932 3.02E-45 Cyanothece_sp._ATCC_51142.CAU39610 JCVI_READ_1105499802932 3.03E-82
chloroplast_Micromonas_pusilla.EU851965 JCVI_READ_1099679524934 1.86E-55 Cyanothece_sp._ATCC_51142.CAU39610 JCVI_READ_1099679524934 3.03E-82
chloroplast_Emiliania_huxleyi.AY675521 JCVI_READ_1105499802932 1.15E-78 Cyanothece_sp._ATCC_51142.CAU39610 JCVI_READ_1105499802932 3.03E-82
chloroplast_Emiliania_huxleyi.AY675521 JCVI_READ_1100018216156 2.17E-92 Cyanothece_sp._ATCC_51142.CAU39610 JCVI_READ_1100018216156 3.03E-82
chloroplast_Skeletonema_costatum.AY119761 JCVI_READ_1105499880324 1.67E-71 Cyanothece_sp._ATCC_51142.CAU39610 JCVI_READ_1105499880324 3.03E-82
chloroplast_Micromonas_pusilla.EU851965 JCVI_READ_1105499880324 0 Cyanothece_sp._ATCC_51142.CAU39610 JCVI_READ_1105499880324 3.03E-82
chloroplast_Emiliania_huxleyi.AY675521 JCVI_READ_1105499880324 7.73E-157 Cyanothece_sp._ATCC_51142.CAU39610 JCVI_READ_1105499880324 3.03E-82
chloroplast_Emiliania_huxleyi.AY675521 JCVI_READ_1099679524934 3.52E-94 Cyanothece_sp._ATCC_51142.CAU39610 JCVI_READ_1099679524934 3.03E-82
chloroplast_Micromonas_pusilla.EU851965 JCVI_READ_1105499802932 2.01E-61 Cyanothece_sp._ATCC_51142.CAU39610 JCVI_READ_1105499802932 3.03E-82
chloroplast_Micromonas_pusilla.EU851965 JCVI_READ_1100018216156 7.93E-61 Cyanothece_sp._ATCC_51142.CAU39610 JCVI_READ_1100018216156 3.03E-82
chloroplast_Skeletonema_costatum.AY119761 JCVI_READ_1099679524934 2.25E-58 Cyanothece_sp._ATCC_51142.CAU39610 JCVI_READ_1099679524934 3.03E-82
chloroplast_Skeletonema_costatum.AY119761 JCVI_READ_1100018216156 3.51E-57 Cyanothece_sp._ATCC_51142.CAU39610 JCVI_READ_1100018216156 3.03E-82
chloroplast_Micromonas_pusilla.EU851965 JCVI_READ_1092342041394 3.13E-60 Cyanothece_sp._ATCC_51142.CAU39610 JCVI_READ_1092342041394 1.2E-81
chloroplast_Skeletonema_costatum.AY119761 JCVI_READ_1510905 2.33E-61 Cyanothece_sp._ATCC_51142.CAU39610 JCVI_READ_1510905 1.2E-81
chloroplast_Skeletonema_costatum.AY119761 JCVI_READ_1146901 4.07E-69 Cyanothece_sp._ATCC_51142.CAU39610 JCVI_READ_1146901 1.2E-81
chloroplast_Skeletonema_costatum.AY119761 JCVI_READ_1033371 4.07E-69 Cyanothece_sp._ATCC_51142.CAU39610 JCVI_READ_1033371 1.2E-81
chloroplast_Micromonas_pusilla.EU851965 JCVI_READ_1416684 5.27E-65 Cyanothece_sp._ATCC_51142.CAU39610 JCVI_READ_1416684 1.2E-81
chloroplast_Micromonas_pusilla.EU851965 JCVI_READ_1093005803447 3.38E-66 Cyanothece_sp._ATCC_51142.CAU39610 JCVI_READ_1093005803447 1.2E-81
chloroplast_Micromonas_pusilla.EU851965 JCVI_READ_1093015888412 4.91E-96 Cyanothece_sp._ATCC_51142.CAU39610 JCVI_READ_1093015888412 1.2E-81
chloroplast_Emiliania_huxleyi.AY675521 JCVI_READ_1510905 2.72E-110 Cyanothece_sp._ATCC_51142.CAU39610 JCVI_READ_1510905 1.2E-81
chloroplast_Emiliania_huxleyi.AY675521 JCVI_READ_1093015888412 1.16E-115 Cyanothece_sp._ATCC_51142.CAU39610 JCVI_READ_1093015888412 1.2E-81
chloroplast_Emiliania_huxleyi.AY675521 JCVI_READ_1093005803447 2.62E-107 Cyanothece_sp._ATCC_51142.CAU39610 JCVI_READ_1093005803447 1.2E-81
chloroplast_Emiliania_huxleyi.AY675521 JCVI_READ_1092342041394 4.09E-106 Cyanothece_sp._ATCC_51142.CAU39610 JCVI_READ_1092342041394 1.2E-81
chloroplast_Emiliania_huxleyi.AY675521 JCVI_READ_1107484 2.83E-150 Cyanothece_sp._ATCC_51142.CAU39610 JCVI_READ_1107484 1.2E-81
chloroplast_Emiliania_huxleyi.AY675521 JCVI_READ_1033371 1.3E-161 Cyanothece_sp._ATCC_51142.CAU39610 JCVI_READ_1033371 1.2E-81
chloroplast_Emiliania_huxleyi.AY675521 JCVI_READ_1146901 1.3E-161 Cyanothece_sp._ATCC_51142.CAU39610 JCVI_READ_1146901 1.2E-81
chloroplast_Emiliania_huxleyi.AY675521 JCVI_READ_1103180336021 5.33E-164 Cyanothece_sp._ATCC_51142.CAU39610 JCVI_READ_1103180336021 1.2E-81
chloroplast_Micromonas_pusilla.EU851965 JCVI_READ_1033371 0 Cyanothece_sp._ATCC_51142.CAU39610 JCVI_READ_1033371 1.2E-81
chloroplast_Micromonas_pusilla.EU851965 JCVI_READ_1146901 0 Cyanothece_sp._ATCC_51142.CAU39610 JCVI_READ_1146901 1.2E-81
chloroplast_Micromonas_pusilla.EU851965 JCVI_READ_1103180336021 0 Cyanothece_sp._ATCC_51142.CAU39610 JCVI_READ_1103180336021 1.2E-81
chloroplast_Micromonas_pusilla.EU851965 JCVI_READ_1107484 0 Cyanothece_sp._ATCC_51142.CAU39610 JCVI_READ_1107484 1.2E-81
chloroplast_Skeletonema_costatum.AY119761 JCVI_READ_1093015888412 1.07E-35 Cyanothece_sp._ATCC_51142.CAU39610 JCVI_READ_1093015888412 1.2E-81
chloroplast_Micromonas_pusilla.EU851965 JCVI_READ_1510905 3.64E-72 Cyanothece_sp._ATCC_51142.CAU39610 JCVI_READ_1510905 1.2E-81
chloroplast_Skeletonema_costatum.AY119761 JCVI_READ_1107484 1.67E-71 Cyanothece_sp._ATCC_51142.CAU39610 JCVI_READ_1107484 1.2E-81
chloroplast_Skeletonema_costatum.AY119761 JCVI_READ_1103180336021 1.67E-71 Cyanothece_sp._ATCC_51142.CAU39610 JCVI_READ_1103180336021 1.2E-81
chloroplast_Emiliania_huxleyi.AY675521 JCVI_READ_1416684 4.39E-75 Cyanothece_sp._ATCC_51142.CAU39610 JCVI_READ_1416684 1.2E-81
chloroplast_Skeletonema_costatum.AY119761 JCVI_READ_1092342041394 1.39E-56 Cyanothece_sp._ATCC_51142.CAU39610 JCVI_READ_1092342041394 1.2E-81
chloroplast_Skeletonema_costatum.AY119761 JCVI_READ_1416684 3.38E-54 Cyanothece_sp._ATCC_51142.CAU39610 JCVI_READ_1416684 1.2E-81
chloroplast_Skeletonema_costatum.AY119761 JCVI_READ_1103466194701 3.38E-54 Cyanothece_sp._ATCC_51142.CAU39610 JCVI_READ_1103466194701 4.73E-81
chloroplast_Skeletonema_costatum.AY119761 JCVI_READ_1092351351283 1.39E-56 Cyanothece_sp._ATCC_51142.CAU39610 JCVI_READ_1092351351283 4.73E-81
chloroplast_Skeletonema_costatum.AY119761 JCVI_READ_1093018696941 2.16E-55 Cyanothece_sp._ATCC_51142.CAU39610 JCVI_READ_1093018696941 4.73E-81
chloroplast_Micromonas_pusilla.EU851965 JCVI_READ_1103769396981 1.86E-55 Cyanothece_sp._ATCC_51142.CAU39610 JCVI_READ_1103769396981 4.73E-81
chloroplast_Skeletonema_costatum.AY119761 JCVI_READ_1103769396981 2.01E-49 Cyanothece_sp._ATCC_51142.CAU39610 JCVI_READ_1103769396981 4.73E-81
chloroplast_Micromonas_pusilla.EU851965 JCVI_READ_1101751513856 2.33E-73 Cyanothece_sp._ATCC_51142.CAU39610 JCVI_READ_1101751513856 4.73E-81
chloroplast_Skeletonema_costatum.AY119761 JCVI_READ_1101751513856 0 Cyanothece_sp._ATCC_51142.CAU39610 JCVI_READ_1101751513856 4.73E-81
chloroplast_Emiliania_huxleyi.AY675521 JCVI_READ_1101751513856 1.5E-136 Cyanothece_sp._ATCC_51142.CAU39610 JCVI_READ_1101751513856 4.73E-81
chloroplast_Emiliania_huxleyi.AY675521 JCVI_READ_1103466194701 9.97E-104 Cyanothece_sp._ATCC_51142.CAU39610 JCVI_READ_1103466194701 4.73E-81
chloroplast_Emiliania_huxleyi.AY675521 JCVI_READ_1103180739862 9.97E-104 Cyanothece_sp._ATCC_51142.CAU39610 JCVI_READ_1103180739862 4.73E-81
chloroplast_Emiliania_huxleyi.AY675521 JCVI_READ_1093018696941 6.63E-108 Cyanothece_sp._ATCC_51142.CAU39610 JCVI_READ_1093018696941 4.73E-81
chloroplast_Emiliania_huxleyi.AY675521 JCVI_READ_1092351351283 4.09E-106 Cyanothece_sp._ATCC_51142.CAU39610 JCVI_READ_1092351351283 4.73E-81
chloroplast_Emiliania_huxleyi.AY675521 JCVI_READ_1093018357460 5.92E-99 Cyanothece_sp._ATCC_51142.CAU39610 JCVI_READ_1093018357460 4.73E-81
chloroplast_Micromonas_pusilla.EU851965 JCVI_READ_1093018357460 5.27E-65 Cyanothece_sp._ATCC_51142.CAU39610 JCVI_READ_1093018357460 4.73E-81
chloroplast_Skeletonema_costatum.AY119761 JCVI_READ_1103180739862 9.56E-64 Cyanothece_sp._ATCC_51142.CAU39610 JCVI_READ_1103180739862 4.73E-81
chloroplast_Skeletonema_costatum.AY119761 JCVI_READ_1093018357460 1.61E-68 Cyanothece_sp._ATCC_51142.CAU39610 JCVI_READ_1093018357460 4.73E-81
chloroplast_Emiliania_huxleyi.AY675521 JCVI_READ_1103769396981 2.61E-70 Cyanothece_sp._ATCC_51142.CAU39610 JCVI_READ_1103769396981 4.73E-81
chloroplast_Micromonas_pusilla.EU851965 JCVI_READ_1092351351283 3.13E-60 Cyanothece_sp._ATCC_51142.CAU39610 JCVI_READ_1092351351283 4.73E-81
chloroplast_Micromonas_pusilla.EU851965 JCVI_READ_1103466194701 1.29E-62 Cyanothece_sp._ATCC_51142.CAU39610 JCVI_READ_1103466194701 4.73E-81
chloroplast_Micromonas_pusilla.EU851965 JCVI_READ_1103180739862 3.13E-60 Cyanothece_sp._ATCC_51142.CAU39610 JCVI_READ_1103180739862 4.73E-81
chloroplast_Micromonas_pusilla.EU851965 JCVI_READ_1093018696941 4.89E-59 Cyanothece_sp._ATCC_51142.CAU39610 JCVI_READ_1093018696941 4.73E-81
chloroplast_Micromonas_pusilla.EU851965 JCVI_READ_1092256000197 1.29E-62 Cyanothece_sp._ATCC_51142.CAU39610 JCVI_READ_1092256000197 1.87E-80
chloroplast_Skeletonema_costatum.AY119761 JCVI_READ_1092299125761 2.61E-70 Cyanothece_sp._ATCC_51142.CAU39610 JCVI_READ_1092299125761 1.87E-80
chloroplast_Micromonas_pusilla.EU851965 JCVI_READ_1092299125761 8.87E-70 Cyanothece_sp._ATCC_51142.CAU39610 JCVI_READ_1092299125761 1.87E-80
chloroplast_Emiliania_huxleyi.AY675521 JCVI_READ_1092299125761 6.63E-108 Cyanothece_sp._ATCC_51142.CAU39610 JCVI_READ_1092299125761 1.87E-80
chloroplast_Emiliania_huxleyi.AY675521 JCVI_READ_1092256000197 2.17E-92 Cyanothece_sp._ATCC_51142.CAU39610 JCVI_READ_1092256000197 1.87E-80
chloroplast_Skeletonema_costatum.AY119761 JCVI_READ_1092256000197 1.39E-56 Cyanothece_sp._ATCC_51142.CAU39610 JCVI_READ_1092256000197 1.87E-80
chloroplast_Micromonas_pusilla.EU851965 JCVI_READ_2043301 5.88E-37 Cyanothece_sp._ATCC_51142.CAU39610 JCVI_READ_2043301 1.87E-80
chloroplast_Emiliania_huxleyi.AY675521 JCVI_READ_1095328036400 3.13E-48 Cyanothece_sp._ATCC_51142.CAU39610 JCVI_READ_1095328036400 7.39E-80
chloroplast_Skeletonema_costatum.AY119761 JCVI_READ_1092342118587 6.6E-71 Cyanothece_sp._ATCC_51142.CAU39610 JCVI_READ_1092342118587 7.39E-80
chloroplast_Emiliania_huxleyi.AY675521 JCVI_READ_1095460042485 5.92E-99 Cyanothece_sp._ATCC_51142.CAU39610 JCVI_READ_1095460042485 7.39E-80
chloroplast_Skeletonema_costatum.AY119761 JCVI_READ_1095460042485 9.56E-64 Cyanothece_sp._ATCC_51142.CAU39610 JCVI_READ_1095460042485 7.39E-80
chloroplast_Micromonas_pusilla.EU851965 JCVI_READ_1095460042485 1.29E-62 Cyanothece_sp._ATCC_51142.CAU39610 JCVI_READ_1095460042485 7.39E-80
chloroplast_Skeletonema_costatum.AY119761 JCVI_READ_1103769858975 5.68E-59 Cyanothece_sp._ATCC_51142.CAU39610 JCVI_READ_1103769858975 2.92E-79
chloroplast_Skeletonema_costatum.AY119761 JCVI_READ_1092301044011 5.68E-59 Cyanothece_sp._ATCC_51142.CAU39610 JCVI_READ_1092301044011 2.92E-79
chloroplast_Micromonas_pusilla.EU851965 JCVI_READ_1092301044011 5.27E-65 Cyanothece_sp._ATCC_51142.CAU39610 JCVI_READ_1092301044011 2.92E-79
chloroplast_Skeletonema_costatum.AY119761 JCVI_READ_1103242439943 6.36E-68 Cyanothece_sp._ATCC_51142.CAU39610 JCVI_READ_1103242439943 2.92E-79
chloroplast_Micromonas_pusilla.EU851965 JCVI_READ_1103242323368 8.55E-67 Cyanothece_sp._ATCC_51142.CAU39610 JCVI_READ_1103242323368 2.92E-79
chloroplast_Emiliania_huxleyi.AY675521 JCVI_READ_1092301044011 9.25E-98 Cyanothece_sp._ATCC_51142.CAU39610 JCVI_READ_1092301044011 2.92E-79
chloroplast_Emiliania_huxleyi.AY675521 JCVI_READ_1103769858975 1.44E-96 Cyanothece_sp._ATCC_51142.CAU39610 JCVI_READ_1103769858975 2.92E-79
chloroplast_Emiliania_huxleyi.AY675521 JCVI_READ_1103242323368 6.15E-102 Cyanothece_sp._ATCC_51142.CAU39610 JCVI_READ_1103242323368 2.92E-79
chloroplast_Emiliania_huxleyi.AY675521 JCVI_READ_1103242439943 5.29E-90 Cyanothece_sp._ATCC_51142.CAU39610 JCVI_READ_1103242439943 2.92E-79
chloroplast_Emiliania_huxleyi.AY675521 JCVI_READ_1105430264376 3.15E-85 Cyanothece_sp._ATCC_51142.CAU39610 JCVI_READ_1105430264376 2.92E-79
chloroplast_Skeletonema_costatum.AY119761 JCVI_READ_1105430264376 2.01E-49 Cyanothece_sp._ATCC_51142.CAU39610 JCVI_READ_1105430264376 2.92E-79
chloroplast_Micromonas_pusilla.EU851965 JCVI_READ_1103769858975 4.54E-53 Cyanothece_sp._ATCC_51142.CAU39610 JCVI_READ_1103769858975 2.92E-79
chloroplast_Skeletonema_costatum.AY119761 JCVI_READ_1103242323368 1.39E-56 Cyanothece_sp._ATCC_51142.CAU39610 JCVI_READ_1103242323368 2.92E-79
chloroplast_Micromonas_pusilla.EU851965 JCVI_READ_1105430264376 2.91E-54 Cyanothece_sp._ATCC_51142.CAU39610 JCVI_READ_1105430264376 2.92E-79
chloroplast_Micromonas_pusilla.EU851965 JCVI_READ_1103242439943 4.54E-53 Cyanothece_sp._ATCC_51142.CAU39610 JCVI_READ_1103242439943 2.92E-79
chloroplast_Micromonas_pusilla.EU851965 JCVI_READ_1103769889005 4.54E-53 Cyanothece_sp._ATCC_51142.CAU39610 JCVI_READ_1103769889005 1.15E-78
chloroplast_Micromonas_pusilla.EU851965 JCVI_READ_1095505168210 2.91E-54 Cyanothece_sp._ATCC_51142.CAU39610 JCVI_READ_1095505168210 1.15E-78
chloroplast_Emiliania_huxleyi.AY675521 JCVI_READ_1101733271706 5.27E-53 Cyanothece_sp._ATCC_51142.CAU39610 JCVI_READ_1101733271706 1.15E-78
chloroplast_Micromonas_pusilla.EU851965 JCVI_READ_1092963394784 1.07E-47 Cyanothece_sp._ATCC_51142.CAU39610 JCVI_READ_1092963394784 1.15E-78
chloroplast_Skeletonema_costatum.AY119761 JCVI_READ_1095505168210 7.36E-43 Cyanothece_sp._ATCC_51142.CAU39610 JCVI_READ_1095505168210 1.15E-78
chloroplast_Micromonas_pusilla.EU851965 JCVI_READ_1095333028988 2.71E-85 Cyanothece_sp._ATCC_51142.CAU39610 JCVI_READ_1095333028988 1.15E-78
chloroplast_Emiliania_huxleyi.AY675521 JCVI_READ_1093011181678 5.5E-93 Cyanothece_sp._ATCC_51142.CAU39610 JCVI_READ_1093011181678 1.15E-78
chloroplast_Skeletonema_costatum.AY119761 JCVI_READ_1095333028988 7.39E-80 Cyanothece_sp._ATCC_51142.CAU39610 JCVI_READ_1095333028988 1.15E-78
chloroplast_Emiliania_huxleyi.AY675521 JCVI_READ_1103769889005 6.15E-102 Cyanothece_sp._ATCC_51142.CAU39610 JCVI_READ_1103769889005 1.15E-78
chloroplast_Emiliania_huxleyi.AY675521 JCVI_READ_1103769829699 1.44E-96 Cyanothece_sp._ATCC_51142.CAU39610 JCVI_READ_1103769829699 1.15E-78
chloroplast_Emiliania_huxleyi.AY675521 JCVI_READ_1095333028988 1.62E-142 Cyanothece_sp._ATCC_51142.CAU39610 JCVI_READ_1095333028988 1.15E-78
chloroplast_Micromonas_pusilla.EU851965 JCVI_READ_1101733271706 3.63E-35 Cyanothece_sp._ATCC_51142.CAU39610 JCVI_READ_1101733271706 1.15E-78
chloroplast_Emiliania_huxleyi.AY675521 JCVI_READ_1092963394784 9.93E-67 Cyanothece_sp._ATCC_51142.CAU39610 JCVI_READ_1092963394784 1.15E-78
chloroplast_Skeletonema_costatum.AY119761 JCVI_READ_1103769829699 5.68E-59 Cyanothece_sp._ATCC_51142.CAU39610 JCVI_READ_1103769829699 1.15E-78
chloroplast_Micromonas_pusilla.EU851965 JCVI_READ_1093011181678 1.24E-59 Cyanothece_sp._ATCC_51142.CAU39610 JCVI_READ_1093011181678 1.15E-78
chloroplast_Skeletonema_costatum.AY119761 JCVI_READ_1103769889005 5.68E-59 Cyanothece_sp._ATCC_51142.CAU39610 JCVI_READ_1103769889005 1.15E-78
chloroplast_Micromonas_pusilla.EU851965 JCVI_READ_1103769829699 7.64E-58 Cyanothece_sp._ATCC_51142.CAU39610 JCVI_READ_1103769829699 1.15E-78
chloroplast_Skeletonema_costatum.AY119761 JCVI_READ_1092963394784 2.33E-61 Cyanothece_sp._ATCC_51142.CAU39610 JCVI_READ_1092963394784 1.15E-78
chloroplast_Emiliania_huxleyi.AY675521 JCVI_READ_1095913004004 1.49E-62 Cyanothece_sp._ATCC_51142.CAU39610 JCVI_READ_1095913004004 4.56E-78
chloroplast_Skeletonema_costatum.AY119761 JCVI_READ_1093018597628 3.78E-63 Cyanothece_sp._ATCC_51142.CAU39610 JCVI_READ_1093018597628 4.56E-78
chloroplast_Emiliania_huxleyi.AY675521 JCVI_READ_1095913038972 1.49E-62 Cyanothece_sp._ATCC_51142.CAU39610 JCVI_READ_1095913038972 4.56E-78
chloroplast_Emiliania_huxleyi.AY675521 JCVI_READ_1093018597628 6.36E-68 Cyanothece_sp._ATCC_51142.CAU39610 JCVI_READ_1093018597628 4.56E-78
chloroplast_Skeletonema_costatum.AY119761 JCVI_READ_1049951 4.07E-69 Cyanothece_sp._ATCC_51142.CAU39610 JCVI_READ_1049951 4.56E-78
chloroplast_Micromonas_pusilla.EU851965 JCVI_READ_1105333490207 8.87E-70 Cyanothece_sp._ATCC_51142.CAU39610 JCVI_READ_1105333490207 4.56E-78
chloroplast_Micromonas_pusilla.EU851965 JCVI_READ_1095913004004 2.24E-33 Cyanothece_sp._ATCC_51142.CAU39610 JCVI_READ_1095913004004 4.56E-78
chloroplast_Micromonas_pusilla.EU851965 JCVI_READ_1095913038972 2.24E-33 Cyanothece_sp._ATCC_51142.CAU39610 JCVI_READ_1095913038972 4.56E-78
chloroplast_Emiliania_huxleyi.AY675521 JCVI_READ_1049951 2.83E-150 Cyanothece_sp._ATCC_51142.CAU39610 JCVI_READ_1049951 4.56E-78
chloroplast_Micromonas_pusilla.EU851965 JCVI_READ_1049951 0 Cyanothece_sp._ATCC_51142.CAU39610 JCVI_READ_1049951 4.56E-78
chloroplast_Emiliania_huxleyi.AY675521 JCVI_READ_1105333490207 4.41E-112 Cyanothece_sp._ATCC_51142.CAU39610 JCVI_READ_1105333490207 4.56E-78
chloroplast_Skeletonema_costatum.AY119761 JCVI_READ_1105333490207 1.07E-72 Cyanothece_sp._ATCC_51142.CAU39610 JCVI_READ_1105333490207 4.56E-78
chloroplast_Micromonas_pusilla.EU851965 JCVI_READ_1093018597628 3.02E-57 Cyanothece_sp._ATCC_51142.CAU39610 JCVI_READ_1093018597628 4.56E-78
chloroplast_Skeletonema_costatum.AY119761 JCVI_READ_1105237794632 3.51E-57 Cyanothece_sp._ATCC_51142.CAU39610 JCVI_READ_1105237794632 1.8E-77
chloroplast_Skeletonema_costatum.AY119761 JCVI_READ_1093016009853 3.38E-54 Cyanothece_sp._ATCC_51142.CAU39610 JCVI_READ_1093016009853 1.8E-77
chloroplast_Micromonas_pusilla.EU851965 JCVI_READ_1092955109465 9.53E-39 Cyanothece_sp._ATCC_51142.CAU39610 JCVI_READ_1092955109465 1.8E-77
chloroplast_Emiliania_huxleyi.AY675521 JCVI_READ_1093016009853 4.39E-75 Cyanothece_sp._ATCC_51142.CAU39610 JCVI_READ_1093016009853 1.8E-77
chloroplast_Micromonas_pusilla.EU851965 JCVI_READ_1105333745603 2.51E-79 Cyanothece_sp._ATCC_51142.CAU39610 JCVI_READ_1105333745603 1.8E-77
chloroplast_Emiliania_huxleyi.AY675521 JCVI_READ_1105333745603 1.16E-115 Cyanothece_sp._ATCC_51142.CAU39610 JCVI_READ_1105333745603 1.8E-77
chloroplast_Emiliania_huxleyi.AY675521 JCVI_READ_1105333491727 6.15E-102 Cyanothece_sp._ATCC_51142.CAU39610 JCVI_READ_1105333491727 1.8E-77
chloroplast_Emiliania_huxleyi.AY675521 JCVI_READ_1105237794632 1.44E-96 Cyanothece_sp._ATCC_51142.CAU39610 JCVI_READ_1105237794632 1.8E-77
chloroplast_Micromonas_pusilla.EU851965 JCVI_READ_1095462241319 5.47E-68 Cyanothece_sp._ATCC_51142.CAU39610 JCVI_READ_1095462241319 1.8E-77
chloroplast_Emiliania_huxleyi.AY675521 JCVI_READ_1095462241319 9.93E-67 Cyanothece_sp._ATCC_51142.CAU39610 JCVI_READ_1095462241319 1.8E-77
chloroplast_Skeletonema_costatum.AY119761 JCVI_READ_1105333745603 9.56E-64 Cyanothece_sp._ATCC_51142.CAU39610 JCVI_READ_1105333745603 1.8E-77
chloroplast_Micromonas_pusilla.EU851965 JCVI_READ_1093016009853 1.29E-62 Cyanothece_sp._ATCC_51142.CAU39610 JCVI_READ_1093016009853 1.8E-77
chloroplast_Micromonas_pusilla.EU851965 JCVI_READ_1105333491727 3.13E-60 Cyanothece_sp._ATCC_51142.CAU39610 JCVI_READ_1105333491727 1.8E-77
chloroplast_Skeletonema_costatum.AY119761 JCVI_READ_1105333491727 2.33E-61 Cyanothece_sp._ATCC_51142.CAU39610 JCVI_READ_1105333491727 1.8E-77
chloroplast_Micromonas_pusilla.EU851965 JCVI_READ_1105237794632 1.93E-58 Cyanothece_sp._ATCC_51142.CAU39610 JCVI_READ_1105237794632 1.8E-77
chloroplast_Micromonas_pusilla.EU851965 JCVI_READ_1105297093692 1.29E-62 Cyanothece_sp._ATCC_51142.CAU39610 JCVI_READ_1105297093692 7.12E-77
chloroplast_Emiliania_huxleyi.AY675521 JCVI_READ_1108830021918 3.52E-94 Cyanothece_sp._ATCC_51142.CAU39610 JCVI_READ_1108830021918 7.12E-77
chloroplast_Emiliania_huxleyi.AY675521 JCVI_READ_1105297093692 2.52E-104 Cyanothece_sp._ATCC_51142.CAU39610 JCVI_READ_1105297093692 7.12E-77
chloroplast_Emiliania_huxleyi.AY675521 JCVI_READ_1557760 2.17E-92 Cyanothece_sp._ATCC_51142.CAU39610 JCVI_READ_1557760 7.12E-77
chloroplast_Emiliania_huxleyi.AY675521 JCVI_READ_1103242991294 1.94E-83 Cyanothece_sp._ATCC_51142.CAU39610 JCVI_READ_1103242991294 7.12E-77
chloroplast_Skeletonema_costatum.AY119761 JCVI_READ_1557760 4.89E-47 Cyanothece_sp._ATCC_51142.CAU39610 JCVI_READ_1557760 7.12E-77
chloroplast_Skeletonema_costatum.AY119761 JCVI_READ_1108830021918 3.38E-54 Cyanothece_sp._ATCC_51142.CAU39610 JCVI_READ_1108830021918 7.12E-77
chloroplast_Skeletonema_costatum.AY119761 JCVI_READ_1105297093692 3.38E-54 Cyanothece_sp._ATCC_51142.CAU39610 JCVI_READ_1105297093692 7.12E-77
chloroplast_Micromonas_pusilla.EU851965 JCVI_READ_1557760 2.91E-54 Cyanothece_sp._ATCC_51142.CAU39610 JCVI_READ_1557760 7.12E-77
chloroplast_Micromonas_pusilla.EU851965 JCVI_READ_1108830021918 1.86E-55 Cyanothece_sp._ATCC_51142.CAU39610 JCVI_READ_1108830021918 7.12E-77
chloroplast_Skeletonema_costatum.AY119761 JCVI_READ_1103242991294 2.08E-52 Cyanothece_sp._ATCC_51142.CAU39610 JCVI_READ_1103242991294 7.12E-77
chloroplast_Micromonas_pusilla.EU851965 JCVI_READ_1103242991294 7.09E-52 Cyanothece_sp._ATCC_51142.CAU39610 JCVI_READ_1103242991294 7.12E-77
chloroplast_Emiliania_huxleyi.AY675521 JCVI_READ_1093017235045 1.29E-50 Cyanothece_sp._ATCC_51142.CAU39610 JCVI_READ_1093017235045 2.81E-76
chloroplast_Emiliania_huxleyi.AY675521 JCVI_READ_1095521859659 1.29E-50 Cyanothece_sp._ATCC_51142.CAU39610 JCVI_READ_1095521859659 2.81E-76
chloroplast_Emiliania_huxleyi.AY675521 JCVI_READ_1095522155596 5.27E-53 Cyanothece_sp._ATCC_51142.CAU39610 JCVI_READ_1095522155596 2.81E-76
chloroplast_Micromonas_pusilla.EU851965 JCVI_READ_322169 1.86E-55 Cyanothece_sp._ATCC_51142.CAU39610 JCVI_READ_322169 2.81E-76
chloroplast_Skeletonema_costatum.AY119761 JCVI_READ_322169 1.39E-56 Cyanothece_sp._ATCC_51142.CAU39610 JCVI_READ_322169 2.81E-76
chloroplast_Skeletonema_costatum.AY119761 JCVI_READ_1095328044552 4.37E-38 Cyanothece_sp._ATCC_51142.CAU39610 JCVI_READ_1095328044552 2.81E-76
chloroplast_Emiliania_huxleyi.AY675521 JCVI_READ_322169 2.09E-89 Cyanothece_sp._ATCC_51142.CAU39610 JCVI_READ_322169 2.81E-76
chloroplast_Micromonas_pusilla.EU851965 JCVI_READ_2114457 5.29E-102 Cyanothece_sp._ATCC_51142.CAU39610 JCVI_READ_2114457 2.81E-76
chloroplast_Emiliania_huxleyi.AY675521 JCVI_READ_1095328044552 1.16E-115 Cyanothece_sp._ATCC_51142.CAU39610 JCVI_READ_1095328044552 2.81E-76
chloroplast_Micromonas_pusilla.EU851965 JCVI_READ_1095328044552 4.73E-93 Cyanothece_sp._ATCC_51142.CAU39610 JCVI_READ_1095328044552 2.81E-76
chloroplast_Emiliania_huxleyi.AY675521 JCVI_READ_1105609184905 2.25E-95 Cyanothece_sp._ATCC_51142.CAU39610 JCVI_READ_1105609184905 2.81E-76
chloroplast_Emiliania_huxleyi.AY675521 JCVI_READ_2114457 0 Cyanothece_sp._ATCC_51142.CAU39610 JCVI_READ_2114457 2.81E-76
chloroplast_Skeletonema_costatum.AY119761 JCVI_READ_2114457 7.73E-157 Cyanothece_sp._ATCC_51142.CAU39610 JCVI_READ_2114457 2.81E-76
chloroplast_Skeletonema_costatum.AY119761 JCVI_READ_1095328044552 4.21E-35 Cyanothece_sp._ATCC_51142.CAU39610 JCVI_READ_1095328044552 2.81E-76
chloroplast_Micromonas_pusilla.EU851965 JCVI_READ_1105609184905 3.25E-63 Cyanothece_sp._ATCC_51142.CAU39610 JCVI_READ_1105609184905 2.81E-76
chloroplast_Skeletonema_costatum.AY119761 JCVI_READ_1105609184905 4.07E-69 Cyanothece_sp._ATCC_51142.CAU39610 JCVI_READ_1105609184905 2.81E-76
chloroplast_Emiliania_huxleyi.AY675521 JCVI_READ_1093012144703 1.03E-69 Cyanothece_sp._ATCC_51142.CAU39610 JCVI_READ_1093012144703 1.11E-75
chloroplast_Emiliania_huxleyi.AY675521 JCVI_READ_1091138013486 3.78E-63 Cyanothece_sp._ATCC_51142.CAU39610 JCVI_READ_1091138013486 1.11E-75
chloroplast_Micromonas_pusilla.EU851965 JCVI_READ_1093012144703 3.49E-32 Cyanothece_sp._ATCC_51142.CAU39610 JCVI_READ_1093012144703 1.11E-75
chloroplast_Emiliania_huxleyi.AY675521 JCVI_READ_1092405886569 1.15E-78 Cyanothece_sp._ATCC_51142.CAU39610 JCVI_READ_1092405886569 1.11E-75
chloroplast_Emiliania_huxleyi.AY675521 JCVI_READ_1092351179150 1.87E-80 Cyanothece_sp._ATCC_51142.CAU39610 JCVI_READ_1092351179150 1.11E-75
chloroplast_Emiliania_huxleyi.AY675521 JCVI_READ_1092342091377 1.87E-80 Cyanothece_sp._ATCC_51142.CAU39610 JCVI_READ_1092342091377 1.11E-75
chloroplast_Skeletonema_costatum.AY119761 JCVI_READ_1092405886569 1.07E-72 Cyanothece_sp._ATCC_51142.CAU39610 JCVI_READ_1092405886569 1.11E-75
chloroplast_Skeletonema_costatum.AY119761 JCVI_READ_1092351179150 1.07E-72 Cyanothece_sp._ATCC_51142.CAU39610 JCVI_READ_1092351179150 1.11E-75
chloroplast_Skeletonema_costatum.AY119761 JCVI_READ_1092342091377 1.07E-72 Cyanothece_sp._ATCC_51142.CAU39610 JCVI_READ_1092342091377 1.11E-75
chloroplast_Skeletonema_costatum.AY119761 JCVI_READ_1092351429057 4.89E-47 Cyanothece_sp._ATCC_51142.CAU39610 JCVI_READ_1092351429057 1.11E-75
chloroplast_Micromonas_pusilla.EU851965 JCVI_READ_1091138013486 2.6E-45 Cyanothece_sp._ATCC_51142.CAU39610 JCVI_READ_1091138013486 1.11E-75
chloroplast_Micromonas_pusilla.EU851965 JCVI_READ_1103242718093 6.33E-43 Cyanothece_sp._ATCC_51142.CAU39610 JCVI_READ_1103242718093 1.11E-75
chloroplast_Micromonas_pusilla.EU851965 JCVI_READ_1092351179150 1.79E-52 Cyanothece_sp._ATCC_51142.CAU39610 JCVI_READ_1092351179150 1.11E-75
chloroplast_Micromonas_pusilla.EU851965 JCVI_READ_1092342091377 1.79E-52 Cyanothece_sp._ATCC_51142.CAU39610 JCVI_READ_1092342091377 1.11E-75
chloroplast_Micromonas_pusilla.EU851965 JCVI_READ_1092405886569 1.79E-52 Cyanothece_sp._ATCC_51142.CAU39610 JCVI_READ_1092405886569 1.11E-75
chloroplast_Skeletonema_costatum.AY119761 JCVI_READ_1103242718093 2.01E-49 Cyanothece_sp._ATCC_51142.CAU39610 JCVI_READ_1103242718093 1.11E-75
chloroplast_Emiliania_huxleyi.AY675521 JCVI_READ_1092351212402 7.93E-49 Cyanothece_sp._ATCC_51142.CAU39610 JCVI_READ_1092351212402 1.11E-75
chloroplast_Emiliania_huxleyi.AY675521 JCVI_READ_1092362100172 7.93E-49 Cyanothece_sp._ATCC_51142.CAU39610 JCVI_READ_1092362100172 1.11E-75
chloroplast_Skeletonema_costatum.AY119761 JCVI_READ_1095949592356 7.36E-43 Cyanothece_sp._ATCC_51142.CAU39610 JCVI_READ_1095949592356 4.39E-75
chloroplast_Skeletonema_costatum.AY119761 JCVI_READ_3085034 3.02E-45 Cyanothece_sp._ATCC_51142.CAU39610 JCVI_READ_3085034 4.39E-75
chloroplast_Micromonas_pusilla.EU851965 JCVI_READ_1092344076509 1.03E-44 Cyanothece_sp._ATCC_51142.CAU39610 JCVI_READ_1092344076509 4.39E-75
chloroplast_Emiliania_huxleyi.AY675521 JCVI_READ_1092344076509 1.15E-78 Cyanothece_sp._ATCC_51142.CAU39610 JCVI_READ_1092344076509 4.39E-75
chloroplast_Micromonas_pusilla.EU851965 JCVI_READ_3085034 5.66E-34 Cyanothece_sp._ATCC_51142.CAU39610 JCVI_READ_3085034 4.39E-75
chloroplast_Emiliania_huxleyi.AY675521 JCVI_READ_1103242823579 3.79E-100 Cyanothece_sp._ATCC_51142.CAU39610 JCVI_READ_1103242823579 4.39E-75
chloroplast_Emiliania_huxleyi.AY675521 JCVI_READ_1095949592356 3.94E-103 Cyanothece_sp._ATCC_51142.CAU39610 JCVI_READ_1095949592356 4.39E-75
chloroplast_Micromonas_pusilla.EU851965 JCVI_READ_1103242823579 3.25E-63 Cyanothece_sp._ATCC_51142.CAU39610 JCVI_READ_1103242823579 4.39E-75
chloroplast_Micromonas_pusilla.EU851965 JCVI_READ_1095949592356 5.27E-65 Cyanothece_sp._ATCC_51142.CAU39610 JCVI_READ_1095949592356 4.39E-75
chloroplast_Skeletonema_costatum.AY119761 JCVI_READ_1103242823579 4.07E-69 Cyanothece_sp._ATCC_51142.CAU39610 JCVI_READ_1103242823579 4.39E-75
chloroplast_Skeletonema_costatum.AY119761 JCVI_READ_1092340910854 1.61E-68 Cyanothece_sp._ATCC_51142.CAU39610 JCVI_READ_1092340910854 1.73E-74
chloroplast_Micromonas_pusilla.EU851965 JCVI_READ_1473693 8.87E-70 Cyanothece_sp._ATCC_51142.CAU39610 JCVI_READ_1473693 1.73E-74
chloroplast_Emiliania_huxleyi.AY675521 JCVI_READ_1093018631777 6.36E-68 Cyanothece_sp._ATCC_51142.CAU39610 JCVI_READ_1093018631777 1.73E-74
chloroplast_Micromonas_pusilla.EU851965 JCVI_READ_1231392 2.16E-67 Cyanothece_sp._ATCC_51142.CAU39610 JCVI_READ_1231392 1.73E-74
chloroplast_Skeletonema_costatum.AY119761 JCVI_READ_1473693 3.78E-63 Cyanothece_sp._ATCC_51142.CAU39610 JCVI_READ_1473693 1.73E-74
chloroplast_Emiliania_huxleyi.AY675521 JCVI_READ_1091141644589 3.78E-63 Cyanothece_sp._ATCC_51142.CAU39610 JCVI_READ_1091141644589 1.73E-74
chloroplast_Skeletonema_costatum.AY119761 JCVI_READ_1093018631777 3.78E-63 Cyanothece_sp._ATCC_51142.CAU39610 JCVI_READ_1093018631777 1.73E-74
chloroplast_Micromonas_pusilla.EU851965 JCVI_READ_1093018631777 3.02E-57 Cyanothece_sp._ATCC_51142.CAU39610 JCVI_READ_1093018631777 1.73E-74
chloroplast_Emiliania_huxleyi.AY675521 JCVI_READ_1092344157670 5.68E-59 Cyanothece_sp._ATCC_51142.CAU39610 JCVI_READ_1092344157670 1.73E-74
chloroplast_Emiliania_huxleyi.AY675521 JCVI_READ_1231392 9.97E-104 Cyanothece_sp._ATCC_51142.CAU39610 JCVI_READ_1231392 1.73E-74
chloroplast_Emiliania_huxleyi.AY675521 JCVI_READ_1473693 1.07E-109 Cyanothece_sp._ATCC_51142.CAU39610 JCVI_READ_1473693 1.73E-74
chloroplast_Emiliania_huxleyi.AY675521 JCVI_READ_1093018908223 1.24E-84 Cyanothece_sp._ATCC_51142.CAU39610 JCVI_READ_1093018908223 1.73E-74
chloroplast_Emiliania_huxleyi.AY675521 JCVI_READ_1105333714153 1.24E-84 Cyanothece_sp._ATCC_51142.CAU39610 JCVI_READ_1105333714153 1.73E-74
chloroplast_Emiliania_huxleyi.AY675521 JCVI_READ_1092344077087 1.24E-84 Cyanothece_sp._ATCC_51142.CAU39610 JCVI_READ_1092344077087 1.73E-74
chloroplast_Emiliania_huxleyi.AY675521 JCVI_READ_1103242644505 1.24E-84 Cyanothece_sp._ATCC_51142.CAU39610 JCVI_READ_1103242644505 1.73E-74
chloroplast_Emiliania_huxleyi.AY675521 JCVI_READ_1105297215415 1.24E-84 Cyanothece_sp._ATCC_51142.CAU39610 JCVI_READ_1105297215415 1.73E-74
chloroplast_Emiliania_huxleyi.AY675521 JCVI_READ_1103242503377 1.24E-84 Cyanothece_sp._ATCC_51142.CAU39610 JCVI_READ_1103242503377 1.73E-74
chloroplast_Micromonas_pusilla.EU851965 JCVI_READ_1091141644589 4.06E-44 Cyanothece_sp._ATCC_51142.CAU39610 JCVI_READ_1091141644589 1.73E-74
chloroplast_Micromonas_pusilla.EU851965 JCVI_READ_1092344157670 1.07E-47 Cyanothece_sp._ATCC_51142.CAU39610 JCVI_READ_1092344157670 1.73E-74
chloroplast_Micromonas_pusilla.EU851965 JCVI_READ_1092340910854 3.76E-38 Cyanothece_sp._ATCC_51142.CAU39610 JCVI_READ_1092340910854 1.73E-74
chloroplast_Emiliania_huxleyi.AY675521 JCVI_READ_1092340910854 7.93E-49 Cyanothece_sp._ATCC_51142.CAU39610 JCVI_READ_1092340910854 1.73E-74
chloroplast_Skeletonema_costatum.AY119761 JCVI_READ_1105333714153 2.16E-55 Cyanothece_sp._ATCC_51142.CAU39610 JCVI_READ_1105333714153 1.73E-74
chloroplast_Skeletonema_costatum.AY119761 JCVI_READ_1103242503377 2.16E-55 Cyanothece_sp._ATCC_51142.CAU39610 JCVI_READ_1103242503377 1.73E-74
chloroplast_Skeletonema_costatum.AY119761 JCVI_READ_1093018908223 2.16E-55 Cyanothece_sp._ATCC_51142.CAU39610 JCVI_READ_1093018908223 1.73E-74
chloroplast_Skeletonema_costatum.AY119761 JCVI_READ_1103242644505 2.16E-55 Cyanothece_sp._ATCC_51142.CAU39610 JCVI_READ_1103242644505 1.73E-74
chloroplast_Skeletonema_costatum.AY119761 JCVI_READ_1105297215415 2.16E-55 Cyanothece_sp._ATCC_51142.CAU39610 JCVI_READ_1105297215415 1.73E-74
chloroplast_Skeletonema_costatum.AY119761 JCVI_READ_1092344077087 2.16E-55 Cyanothece_sp._ATCC_51142.CAU39610 JCVI_READ_1092344077087 1.73E-74
chloroplast_Micromonas_pusilla.EU851965 JCVI_READ_1103242503377 7.36E-55 Cyanothece_sp._ATCC_51142.CAU39610 JCVI_READ_1103242503377 1.73E-74
chloroplast_Micromonas_pusilla.EU851965 JCVI_READ_1105297215415 7.36E-55 Cyanothece_sp._ATCC_51142.CAU39610 JCVI_READ_1105297215415 1.73E-74
chloroplast_Micromonas_pusilla.EU851965 JCVI_READ_1103242644505 7.36E-55 Cyanothece_sp._ATCC_51142.CAU39610 JCVI_READ_1103242644505 1.73E-74
chloroplast_Micromonas_pusilla.EU851965 JCVI_READ_1092344077087 7.36E-55 Cyanothece_sp._ATCC_51142.CAU39610 JCVI_READ_1092344077087 1.73E-74
chloroplast_Micromonas_pusilla.EU851965 JCVI_READ_1093018908223 7.36E-55 Cyanothece_sp._ATCC_51142.CAU39610 JCVI_READ_1093018908223 1.73E-74
chloroplast_Micromonas_pusilla.EU851965 JCVI_READ_1105333714153 7.36E-55 Cyanothece_sp._ATCC_51142.CAU39610 JCVI_READ_1105333714153 1.73E-74
chloroplast_Skeletonema_costatum.AY119761 JCVI_READ_1231392 3.38E-54 Cyanothece_sp._ATCC_51142.CAU39610 JCVI_READ_1231392 1.73E-74
chloroplast_Micromonas_pusilla.EU851965 JCVI_READ_1092960012032 4.71E-56 Cyanothece_sp._ATCC_51142.CAU39610 JCVI_READ_1092960012032 6.85E-74
chloroplast_Emiliania_huxleyi.AY675521 JCVI_READ_1095313003377 2.08E-52 Cyanothece_sp._ATCC_51142.CAU39610 JCVI_READ_1095313003377 6.85E-74
chloroplast_Micromonas_pusilla.EU851965 JCVI_READ_1091141375688 3.76E-38 Cyanothece_sp._ATCC_51142.CAU39610 JCVI_READ_1091141375688 6.85E-74
chloroplast_Micromonas_pusilla.EU851965 JCVI_READ_315052 6.1E-40 Cyanothece_sp._ATCC_51142.CAU39610 JCVI_READ_315052 6.85E-74
chloroplast_Micromonas_pusilla.EU851965 JCVI_READ_315051 6.1E-40 Cyanothece_sp._ATCC_51142.CAU39610 JCVI_READ_315051 6.85E-74
chloroplast_Emiliania_huxleyi.AY675521 JCVI_READ_1091143682447 5.5E-93 Cyanothece_sp._ATCC_51142.CAU39610 JCVI_READ_1091143682447 6.85E-74
chloroplast_Emiliania_huxleyi.AY675521 JCVI_READ_1091141375688 1.49E-62 Cyanothece_sp._ATCC_51142.CAU39610 JCVI_READ_1091141375688 6.85E-74
chloroplast_Micromonas_pusilla.EU851965 JCVI_READ_1095313003377 2.01E-61 Cyanothece_sp._ATCC_51142.CAU39610 JCVI_READ_1095313003377 6.85E-74
chloroplast_Micromonas_pusilla.EU851965 JCVI_READ_1091143682447 8.23E-64 Cyanothece_sp._ATCC_51142.CAU39610 JCVI_READ_1091143682447 6.85E-74
chloroplast_Emiliania_huxleyi.AY675521 JCVI_READ_1092960012032 6.36E-68 Cyanothece_sp._ATCC_51142.CAU39610 JCVI_READ_1092960012032 6.85E-74
chloroplast_Micromonas_pusilla.EU851965 JCVI_READ_1103668671612 3.02E-57 Cyanothece_sp._ATCC_51142.CAU39610 JCVI_READ_1103668671612 2.71E-73
chloroplast_Emiliania_huxleyi.AY675521 JCVI_READ_1108800141595 9.6E-101 Cyanothece_sp._ATCC_51142.CAU39610 JCVI_READ_1108800141595 2.71E-73
chloroplast_Emiliania_huxleyi.AY675521 JCVI_READ_1103668671612 4.91E-84 Cyanothece_sp._ATCC_51142.CAU39610 JCVI_READ_1103668671612 2.71E-73
chloroplast_Micromonas_pusilla.EU851965 JCVI_READ_1108800141595 1.55E-77 Cyanothece_sp._ATCC_51142.CAU39610 JCVI_READ_1108800141595 2.71E-73
chloroplast_Emiliania_huxleyi.AY675521 JCVI_READ_488352 1.24E-47 Cyanothece_sp._ATCC_51142.CAU39610 JCVI_READ_488352 2.71E-73
chloroplast_Micromonas_pusilla.EU851965 JCVI_READ_1093017119977 4.06E-44 Cyanothece_sp._ATCC_51142.CAU39610 JCVI_READ_1093017119977 2.71E-73
chloroplast_Skeletonema_costatum.AY119761 JCVI_READ_1108800141595 4.37E-38 Cyanothece_sp._ATCC_51142.CAU39610 JCVI_READ_1108800141595 2.71E-73
chloroplast_Skeletonema_costatum.AY119761 JCVI_READ_1108800141595 1.73E-37 Cyanothece_sp._ATCC_51142.CAU39610 JCVI_READ_1108800141595 2.71E-73
chloroplast_Emiliania_huxleyi.AY675521 JCVI_READ_1093017119977 1.29E-50 Cyanothece_sp._ATCC_51142.CAU39610 JCVI_READ_1093017119977 2.71E-73
chloroplast_Skeletonema_costatum.AY119761 JCVI_READ_1103668671612 2.16E-55 Cyanothece_sp._ATCC_51142.CAU39610 JCVI_READ_1103668671612 2.71E-73
chloroplast_Skeletonema_costatum.AY119761 JCVI_READ_1103668502849 5.27E-53 Cyanothece_sp._ATCC_51142.CAU39610 JCVI_READ_1103668502849 1.07E-72
chloroplast_Emiliania_huxleyi.AY675521 JCVI_READ_1105333393845 5.27E-53 Cyanothece_sp._ATCC_51142.CAU39610 JCVI_READ_1105333393845 1.07E-72
chloroplast_Skeletonema_costatum.AY119761 JCVI_READ_1105333393845 1.11E-38 Cyanothece_sp._ATCC_51142.CAU39610 JCVI_READ_1105333393845 1.07E-72
chloroplast_Emiliania_huxleyi.AY675521 JCVI_READ_1103668502849 1.2E-81 Cyanothece_sp._ATCC_51142.CAU39610 JCVI_READ_1103668502849 1.07E-72
chloroplast_Emiliania_huxleyi.AY675521 JCVI_READ_1092257115367 7.96E-86 Cyanothece_sp._ATCC_51142.CAU39610 JCVI_READ_1092257115367 1.07E-72
chloroplast_Micromonas_pusilla.EU851965 JCVI_READ_1105333393845 2.42E-76 Cyanothece_sp._ATCC_51142.CAU39610 JCVI_READ_1105333393845 1.07E-72
chloroplast_Skeletonema_costatum.AY119761 JCVI_READ_1105333393845 1.07E-35 Cyanothece_sp._ATCC_51142.CAU39610 JCVI_READ_1105333393845 1.07E-72
chloroplast_Skeletonema_costatum.AY119761 JCVI_READ_1095460044814 1.07E-35 Cyanothece_sp._ATCC_51142.CAU39610 JCVI_READ_1095460044814 1.07E-72
chloroplast_Micromonas_pusilla.EU851965 JCVI_READ_1103668502849 4.89E-59 Cyanothece_sp._ATCC_51142.CAU39610 JCVI_READ_1103668502849 1.07E-72
chloroplast_Skeletonema_costatum.AY119761 JCVI_READ_1092257115367 2.33E-61 Cyanothece_sp._ATCC_51142.CAU39610 JCVI_READ_1092257115367 1.07E-72
chloroplast_Micromonas_pusilla.EU851965 JCVI_READ_1092257115367 5.27E-65 Cyanothece_sp._ATCC_51142.CAU39610 JCVI_READ_1092257115367 1.07E-72
chloroplast_Skeletonema_costatum.AY119761 JCVI_READ_1092351185688 1.61E-68 Cyanothece_sp._ATCC_51142.CAU39610 JCVI_READ_1092351185688 4.23E-72
chloroplast_Micromonas_pusilla.EU851965 JCVI_READ_1103180703109 3.13E-60 Cyanothece_sp._ATCC_51142.CAU39610 JCVI_READ_1103180703109 4.23E-72
chloroplast_Skeletonema_costatum.AY119761 JCVI_READ_1103242004731 8.87E-58 Cyanothece_sp._ATCC_51142.CAU39610 JCVI_READ_1103242004731 4.23E-72
chloroplast_Micromonas_pusilla.EU851965 JCVI_READ_1092344352631 1.43E-34 Cyanothece_sp._ATCC_51142.CAU39610 JCVI_READ_1092344352631 4.23E-72
chloroplast_Emiliania_huxleyi.AY675521 JCVI_READ_1103180703109 1.8E-77 Cyanothece_sp._ATCC_51142.CAU39610 JCVI_READ_1103180703109 4.23E-72
chloroplast_Skeletonema_costatum.AY119761 JCVI_READ_1105333365617 4.23E-72 Cyanothece_sp._ATCC_51142.CAU39610 JCVI_READ_1105333365617 4.23E-72
chloroplast_Emiliania_huxleyi.AY675521 JCVI_READ_1103180999399 1.24E-84 Cyanothece_sp._ATCC_51142.CAU39610 JCVI_READ_1103180999399 4.23E-72
chloroplast_Emiliania_huxleyi.AY675521 JCVI_READ_1108800253897 1.94E-83 Cyanothece_sp._ATCC_51142.CAU39610 JCVI_READ_1108800253897 4.23E-72
chloroplast_Emiliania_huxleyi.AY675521 JCVI_READ_1105333312934 3.03E-82 Cyanothece_sp._ATCC_51142.CAU39610 JCVI_READ_1105333312934 4.23E-72
chloroplast_Micromonas_pusilla.EU851965 JCVI_READ_1092351185688 3.76E-38 Cyanothece_sp._ATCC_51142.CAU39610 JCVI_READ_1092351185688 4.23E-72
chloroplast_Emiliania_huxleyi.AY675521 JCVI_READ_1092344352631 1.24E-47 Cyanothece_sp._ATCC_51142.CAU39610 JCVI_READ_1092344352631 4.23E-72
chloroplast_Micromonas_pusilla.EU851965 JCVI_READ_1103180999399 7.36E-55 Cyanothece_sp._ATCC_51142.CAU39610 JCVI_READ_1103180999399 4.23E-72
chloroplast_Skeletonema_costatum.AY119761 JCVI_READ_1108800253897 8.55E-55 Cyanothece_sp._ATCC_51142.CAU39610 JCVI_READ_1108800253897 4.23E-72
chloroplast_Micromonas_pusilla.EU851965 JCVI_READ_1105333312934 7.36E-55 Cyanothece_sp._ATCC_51142.CAU39610 JCVI_READ_1105333312934 4.23E-72
chloroplast_Skeletonema_costatum.AY119761 JCVI_READ_1105333312934 2.16E-55 Cyanothece_sp._ATCC_51142.CAU39610 JCVI_READ_1105333312934 4.23E-72
chloroplast_Micromonas_pusilla.EU851965 JCVI_READ_1108800253897 4.71E-56 Cyanothece_sp._ATCC_51142.CAU39610 JCVI_READ_1108800253897 4.23E-72
chloroplast_Skeletonema_costatum.AY119761 JCVI_READ_1103180999399 2.16E-55 Cyanothece_sp._ATCC_51142.CAU39610 JCVI_READ_1103180999399 4.23E-72
chloroplast_Skeletonema_costatum.AY119761 JCVI_READ_1103180703109 1.39E-56 Cyanothece_sp._ATCC_51142.CAU39610 JCVI_READ_1103180703109 4.23E-72
chloroplast_Emiliania_huxleyi.AY675521 JCVI_READ_1103242004731 3.25E-51 Cyanothece_sp._ATCC_51142.CAU39610 JCVI_READ_1103242004731 4.23E-72
chloroplast_Micromonas_pusilla.EU851965 JCVI_READ_1103242004731 2.7E-48 Cyanothece_sp._ATCC_51142.CAU39610 JCVI_READ_1103242004731 4.23E-72
chloroplast_Emiliania_huxleyi.AY675521 JCVI_READ_1092351185688 1.29E-50 Cyanothece_sp._ATCC_51142.CAU39610 JCVI_READ_1092351185688 4.23E-72
chloroplast_Emiliania_huxleyi.AY675521 JCVI_READ_1105333551796 5.08E-50 Cyanothece_sp._ATCC_51142.CAU39610 JCVI_READ_1105333551796 1.67E-71
chloroplast_Skeletonema_costatum.AY119761 JCVI_READ_1108839856139 5.27E-53 Cyanothece_sp._ATCC_51142.CAU39610 JCVI_READ_1108839856139 1.67E-71
chloroplast_Micromonas_pusilla.EU851965 JCVI_READ_1108839856139 2.91E-54 Cyanothece_sp._ATCC_51142.CAU39610 JCVI_READ_1108839856139 1.67E-71
chloroplast_Micromonas_pusilla.EU851965 JCVI_READ_1092214967960 3.64E-72 Cyanothece_sp._ATCC_51142.CAU39610 JCVI_READ_1092214967960 1.67E-71
chloroplast_Emiliania_huxleyi.AY675521 JCVI_READ_1108839856139 8.91E-95 Cyanothece_sp._ATCC_51142.CAU39610 JCVI_READ_1108839856139 1.67E-71
chloroplast_Emiliania_huxleyi.AY675521 JCVI_READ_1092214967960 2.72E-110 Cyanothece_sp._ATCC_51142.CAU39610 JCVI_READ_1092214967960 1.67E-71
chloroplast_Skeletonema_costatum.AY119761 JCVI_READ_1092214967960 1.55E-65 Cyanothece_sp._ATCC_51142.CAU39610 JCVI_READ_1092214967960 1.67E-71
chloroplast_Skeletonema_costatum.AY119761 JCVI_READ_1092351114460 1.61E-68 Cyanothece_sp._ATCC_51142.CAU39610 JCVI_READ_1092351114460 6.6E-71
chloroplast_Emiliania_huxleyi.AY675521 JCVI_READ_1108799759829 7.67E-83 Cyanothece_sp._ATCC_51142.CAU39610 JCVI_READ_1108799759829 6.6E-71
chloroplast_Emiliania_huxleyi.AY675521 JCVI_READ_1092351114460 1.29E-50 Cyanothece_sp._ATCC_51142.CAU39610 JCVI_READ_1092351114460 6.6E-71
chloroplast_Skeletonema_costatum.AY119761 JCVI_READ_1108799759829 7.93E-49 Cyanothece_sp._ATCC_51142.CAU39610 JCVI_READ_1108799759829 6.6E-71
chloroplast_Micromonas_pusilla.EU851965 JCVI_READ_1108799759829 6.33E-43 Cyanothece_sp._ATCC_51142.CAU39610 JCVI_READ_1108799759829 6.6E-71
chloroplast_Micromonas_pusilla.EU851965 JCVI_READ_1092351114460 3.76E-38 Cyanothece_sp._ATCC_51142.CAU39610 JCVI_READ_1092351114460 6.6E-71
chloroplast_Micromonas_pusilla.EU851965 JCVI_READ_1108800265283 1.66E-46 Cyanothece_sp._ATCC_51142.CAU39610 JCVI_READ_1108800265283 2.61E-70
chloroplast_Skeletonema_costatum.AY119761 JCVI_READ_1108800265283 5.08E-50 Cyanothece_sp._ATCC_51142.CAU39610 JCVI_READ_1108800265283 2.61E-70
chloroplast_Micromonas_pusilla.EU851965 JCVI_READ_1103769840428 1.86E-55 Cyanothece_sp._ATCC_51142.CAU39610 JCVI_READ_1103769840428 2.61E-70
chloroplast_Emiliania_huxleyi.AY675521 JCVI_READ_1103769840428 4.56E-78 Cyanothece_sp._ATCC_51142.CAU39610 JCVI_READ_1103769840428 2.61E-70
chloroplast_Emiliania_huxleyi.AY675521 JCVI_READ_1105297007222 3.27E-88 Cyanothece_sp._ATCC_51142.CAU39610 JCVI_READ_1105297007222 2.61E-70
chloroplast_Emiliania_huxleyi.AY675521 JCVI_READ_1095458038126 1.62E-105 Cyanothece_sp._ATCC_51142.CAU39610 JCVI_READ_1095458038126 2.61E-70
chloroplast_Emiliania_huxleyi.AY675521 JCVI_READ_1108800265283 5.92E-99 Cyanothece_sp._ATCC_51142.CAU39610 JCVI_READ_1108800265283 2.61E-70
chloroplast_Skeletonema_costatum.AY119761 JCVI_READ_1095458038126 6.36E-68 Cyanothece_sp._ATCC_51142.CAU39610 JCVI_READ_1095458038126 2.61E-70
chloroplast_Micromonas_pusilla.EU851965 JCVI_READ_1095458038126 5.27E-65 Cyanothece_sp._ATCC_51142.CAU39610 JCVI_READ_1095458038126 2.61E-70
chloroplast_Micromonas_pusilla.EU851965 JCVI_READ_1105297007222 7.64E-58 Cyanothece_sp._ATCC_51142.CAU39610 JCVI_READ_1105297007222 2.61E-70
chloroplast_Skeletonema_costatum.AY119761 JCVI_READ_1105297007222 5.68E-59 Cyanothece_sp._ATCC_51142.CAU39610 JCVI_READ_1105297007222 2.61E-70
chloroplast_Skeletonema_costatum.AY119761 JCVI_READ_1103769840428 2.33E-61 Cyanothece_sp._ATCC_51142.CAU39610 JCVI_READ_1103769840428 2.61E-70
chloroplast_Skeletonema_costatum.AY119761 JCVI_READ_1092351160158 1.49E-62 Cyanothece_sp._ATCC_51142.CAU39610 JCVI_READ_1092351160158 2.61E-70
chloroplast_Micromonas_pusilla.EU851965 JCVI_READ_2137589 7.64E-58 Cyanothece_sp._ATCC_51142.CAU39610 JCVI_READ_2137589 1.03E-69
chloroplast_Micromonas_pusilla.EU851965 JCVI_READ_1105610289698 1.33E-65 Cyanothece_sp._ATCC_51142.CAU39610 JCVI_READ_1105610289698 1.03E-69
chloroplast_Skeletonema_costatum.AY119761 JCVI_READ_1105297025910 1.16E-115 Cyanothece_sp._ATCC_51142.CAU39610 JCVI_READ_1105297025910 1.03E-69
chloroplast_Micromonas_pusilla.EU851965 JCVI_READ_1105297025910 0 Cyanothece_sp._ATCC_51142.CAU39610 JCVI_READ_1105297025910 1.03E-69
chloroplast_Emiliania_huxleyi.AY675521 JCVI_READ_1105297025910 2.03E-160 Cyanothece_sp._ATCC_51142.CAU39610 JCVI_READ_1105297025910 1.03E-69
chloroplast_Emiliania_huxleyi.AY675521 JCVI_READ_1092961009955 6.65E-145 Cyanothece_sp._ATCC_51142.CAU39610 JCVI_READ_1092961009955 1.03E-69
chloroplast_Emiliania_huxleyi.AY675521 JCVI_READ_1095949519795 1.94E-83 Cyanothece_sp._ATCC_51142.CAU39610 JCVI_READ_1095949519795 1.03E-69
chloroplast_Emiliania_huxleyi.AY675521 JCVI_READ_861691 3.03E-82 Cyanothece_sp._ATCC_51142.CAU39610 JCVI_READ_861691 1.03E-69
chloroplast_Emiliania_huxleyi.AY675521 JCVI_READ_1105610289698 3.03E-82 Cyanothece_sp._ATCC_51142.CAU39610 JCVI_READ_1105610289698 1.03E-69
chloroplast_Emiliania_huxleyi.AY675521 JCVI_READ_2137589 4.39E-75 Cyanothece_sp._ATCC_51142.CAU39610 JCVI_READ_2137589 1.03E-69
chloroplast_Skeletonema_costatum.AY119761 JCVI_READ_2137589 3.38E-54 Cyanothece_sp._ATCC_51142.CAU39610 JCVI_READ_2137589 1.03E-69
chloroplast_Skeletonema_costatum.AY119761 JCVI_READ_1105610289698 2.01E-49 Cyanothece_sp._ATCC_51142.CAU39610 JCVI_READ_1105610289698 1.03E-69
chloroplast_Micromonas_pusilla.EU851965 JCVI_READ_1092961009955 1.07E-47 Cyanothece_sp._ATCC_51142.CAU39610 JCVI_READ_1092961009955 1.03E-69
chloroplast_Micromonas_pusilla.EU851965 JCVI_READ_1095949519795 2.8E-51 Cyanothece_sp._ATCC_51142.CAU39610 JCVI_READ_1095949519795 1.03E-69
chloroplast_Micromonas_pusilla.EU851965 JCVI_READ_861691 2.8E-51 Cyanothece_sp._ATCC_51142.CAU39610 JCVI_READ_861691 1.03E-69
chloroplast_Skeletonema_costatum.AY119761 JCVI_READ_861691 4.89E-47 Cyanothece_sp._ATCC_51142.CAU39610 JCVI_READ_861691 1.03E-69
chloroplast_Skeletonema_costatum.AY119761 JCVI_READ_1095949519795 1.79E-40 Cyanothece_sp._ATCC_51142.CAU39610 JCVI_READ_1095949519795 1.03E-69
chloroplast_Emiliania_huxleyi.AY675521 JCVI_READ_1095390071949 1.24E-47 Cyanothece_sp._ATCC_51142.CAU39610 JCVI_READ_1095390071949 4.07E-69
chloroplast_Emiliania_huxleyi.AY675521 JCVI_READ_1092344062529 1.24E-47 Cyanothece_sp._ATCC_51142.CAU39610 JCVI_READ_1092344062529 4.07E-69
chloroplast_Emiliania_huxleyi.AY675521 JCVI_READ_1093017710600 4.89E-47 Cyanothece_sp._ATCC_51142.CAU39610 JCVI_READ_1093017710600 4.07E-69
chloroplast_Emiliania_huxleyi.AY675521 JCVI_READ_1095522131625 1.29E-50 Cyanothece_sp._ATCC_51142.CAU39610 JCVI_READ_1095522131625 4.07E-69
chloroplast_Skeletonema_costatum.AY119761 JCVI_READ_1092402603480 8.23E-52 Cyanothece_sp._ATCC_51142.CAU39610 JCVI_READ_1092402603480 4.07E-69
chloroplast_Emiliania_huxleyi.AY675521 JCVI_READ_1095522162114 3.13E-48 Cyanothece_sp._ATCC_51142.CAU39610 JCVI_READ_1095522162114 4.07E-69
chloroplast_Emiliania_huxleyi.AY675521 JCVI_READ_1092351363035 3.13E-48 Cyanothece_sp._ATCC_51142.CAU39610 JCVI_READ_1092351363035 4.07E-69
chloroplast_Skeletonema_costatum.AY119761 JCVI_READ_1093016187076 3.38E-54 Cyanothece_sp._ATCC_51142.CAU39610 JCVI_READ_1093016187076 4.07E-69
chloroplast_Emiliania_huxleyi.AY675521 JCVI_READ_1095526071957 5.27E-53 Cyanothece_sp._ATCC_51142.CAU39610 JCVI_READ_1095526071957 4.07E-69
chloroplast_Micromonas_pusilla.EU851965 JCVI_READ_1093023039811 7.36E-55 Cyanothece_sp._ATCC_51142.CAU39610 JCVI_READ_1093023039811 4.07E-69
chloroplast_Micromonas_pusilla.EU851965 JCVI_READ_1093016187076 1.86E-55 Cyanothece_sp._ATCC_51142.CAU39610 JCVI_READ_1093016187076 4.07E-69
chloroplast_Skeletonema_costatum.AY119761 JCVI_READ_1093023039811 2.16E-55 Cyanothece_sp._ATCC_51142.CAU39610 JCVI_READ_1093023039811 4.07E-69
chloroplast_Skeletonema_costatum.AY119761 JCVI_READ_1092402536056 4.23E-72 Cyanothece_sp._ATCC_51142.CAU39610 JCVI_READ_1092402536056 4.07E-69
chloroplast_Emiliania_huxleyi.AY675521 JCVI_READ_1093016187076 1.07E-72 Cyanothece_sp._ATCC_51142.CAU39610 JCVI_READ_1093016187076 4.07E-69
chloroplast_Emiliania_huxleyi.AY675521 JCVI_READ_1093023039811 4.73E-81 Cyanothece_sp._ATCC_51142.CAU39610 JCVI_READ_1093023039811 4.07E-69
chloroplast_Micromonas_pusilla.EU851965 JCVI_READ_1092344036041 1.43E-34 Cyanothece_sp._ATCC_51142.CAU39610 JCVI_READ_1092344036041 4.07E-69
chloroplast_Micromonas_pusilla.EU851965 JCVI_READ_1095390071949 1.43E-34 Cyanothece_sp._ATCC_51142.CAU39610 JCVI_READ_1095390071949 4.07E-69
chloroplast_Micromonas_pusilla.EU851965 JCVI_READ_1092344062529 1.43E-34 Cyanothece_sp._ATCC_51142.CAU39610 JCVI_READ_1092344062529 4.07E-69
chloroplast_Micromonas_pusilla.EU851965 JCVI_READ_1095964225575 8.23E-64 Cyanothece_sp._ATCC_51142.CAU39610 JCVI_READ_1095964225575 4.07E-69
chloroplast_Emiliania_huxleyi.AY675521 JCVI_READ_1095964225575 2.42E-64 Cyanothece_sp._ATCC_51142.CAU39610 JCVI_READ_1095964225575 4.07E-69
chloroplast_Skeletonema_costatum.AY119761 JCVI_READ_1091138014429 9.56E-64 Cyanothece_sp._ATCC_51142.CAU39610 JCVI_READ_1091138014429 1.61E-68
chloroplast_Micromonas_pusilla.EU851965 JCVI_READ_1093015412311 3.38E-66 Cyanothece_sp._ATCC_51142.CAU39610 JCVI_READ_1093015412311 1.61E-68
chloroplast_Skeletonema_costatum.AY119761 JCVI_READ_1093015412311 6.36E-68 Cyanothece_sp._ATCC_51142.CAU39610 JCVI_READ_1093015412311 1.61E-68
chloroplast_Emiliania_huxleyi.AY675521 JCVI_READ_1091143127796 4.07E-69 Cyanothece_sp._ATCC_51142.CAU39610 JCVI_READ_1091143127796 1.61E-68
chloroplast_Skeletonema_costatum.AY119761 JCVI_READ_1095901926498 2.25E-58 Cyanothece_sp._ATCC_51142.CAU39610 JCVI_READ_1095901926498 1.61E-68
chloroplast_Micromonas_pusilla.EU851965 JCVI_READ_1103359000000 1.29E-62 Cyanothece_sp._ATCC_51142.CAU39610 JCVI_READ_1103359000000 1.61E-68
chloroplast_Micromonas_pusilla.EU851965 JCVI_READ_1091138014429 3.13E-60 Cyanothece_sp._ATCC_51142.CAU39610 JCVI_READ_1091138014429 1.61E-68
chloroplast_Micromonas_pusilla.EU851965 JCVI_READ_1095901926498 3.13E-60 Cyanothece_sp._ATCC_51142.CAU39610 JCVI_READ_1095901926498 1.61E-68
chloroplast_Micromonas_pusilla.EU851965 JCVI_READ_1091143127796 1.43E-34 Cyanothece_sp._ATCC_51142.CAU39610 JCVI_READ_1091143127796 1.61E-68
chloroplast_Micromonas_pusilla.EU851965 JCVI_READ_1093011904851 5.66E-34 Cyanothece_sp._ATCC_51142.CAU39610 JCVI_READ_1093011904851 1.61E-68
chloroplast_Emiliania_huxleyi.AY675521 JCVI_READ_1103359000000 2.92E-79 Cyanothece_sp._ATCC_51142.CAU39610 JCVI_READ_1103359000000 1.61E-68
chloroplast_Emiliania_huxleyi.AY675521 JCVI_READ_1091138014429 1.24E-84 Cyanothece_sp._ATCC_51142.CAU39610 JCVI_READ_1091138014429 1.61E-68
chloroplast_Emiliania_huxleyi.AY675521 JCVI_READ_1093015412311 1.34E-90 Cyanothece_sp._ATCC_51142.CAU39610 JCVI_READ_1093015412311 1.61E-68
chloroplast_Emiliania_huxleyi.AY675521 JCVI_READ_1095901926498 1.07E-72 Cyanothece_sp._ATCC_51142.CAU39610 JCVI_READ_1095901926498 1.61E-68
chloroplast_Skeletonema_costatum.AY119761 JCVI_READ_1091140650561 1.33E-53 Cyanothece_sp._ATCC_51142.CAU39610 JCVI_READ_1091140650561 1.61E-68
chloroplast_Skeletonema_costatum.AY119761 JCVI_READ_1093011904851 1.33E-53 Cyanothece_sp._ATCC_51142.CAU39610 JCVI_READ_1093011904851 1.61E-68
chloroplast_Skeletonema_costatum.AY119761 JCVI_READ_1103359000000 1.33E-53 Cyanothece_sp._ATCC_51142.CAU39610 JCVI_READ_1103359000000 1.61E-68
chloroplast_Emiliania_huxleyi.AY675521 JCVI_READ_1093011904851 7.93E-49 Cyanothece_sp._ATCC_51142.CAU39610 JCVI_READ_1093011904851 1.61E-68
chloroplast_Emiliania_huxleyi.AY675521 JCVI_READ_1091140650561 1.93E-46 Cyanothece_sp._ATCC_51142.CAU39610 JCVI_READ_1091140650561 1.61E-68
chloroplast_Micromonas_pusilla.EU851965 JCVI_READ_1103769755481 6.58E-46 Cyanothece_sp._ATCC_51142.CAU39610 JCVI_READ_1103769755481 1.61E-68
chloroplast_Micromonas_pusilla.EU851965 JCVI_READ_1092963098967 1.07E-47 Cyanothece_sp._ATCC_51142.CAU39610 JCVI_READ_1092963098967 6.36E-68
chloroplast_Skeletonema_costatum.AY119761 JCVI_READ_1091144778975 1.73E-37 Cyanothece_sp._ATCC_51142.CAU39610 JCVI_READ_1091144778975 6.36E-68
chloroplast_Skeletonema_costatum.AY119761 JCVI_READ_1092256008747 1.73E-37 Cyanothece_sp._ATCC_51142.CAU39610 JCVI_READ_1092256008747 6.36E-68
chloroplast_Micromonas_pusilla.EU851965 JCVI_READ_1091140658533 2.7E-48 Cyanothece_sp._ATCC_51142.CAU39610 JCVI_READ_1091140658533 6.36E-68
chloroplast_Emiliania_huxleyi.AY675521 JCVI_READ_1092369300140 1.24E-47 Cyanothece_sp._ATCC_51142.CAU39610 JCVI_READ_1092369300140 6.36E-68
chloroplast_Micromonas_pusilla.EU851965 JCVI_READ_1092256008747 7.09E-52 Cyanothece_sp._ATCC_51142.CAU39610 JCVI_READ_1092256008747 6.36E-68
chloroplast_Skeletonema_costatum.AY119761 JCVI_READ_1092963098967 1.29E-50 Cyanothece_sp._ATCC_51142.CAU39610 JCVI_READ_1092963098967 6.36E-68
chloroplast_Micromonas_pusilla.EU851965 JCVI_READ_1091144778975 7.09E-52 Cyanothece_sp._ATCC_51142.CAU39610 JCVI_READ_1091144778975 6.36E-68
chloroplast_Skeletonema_costatum.AY119761 JCVI_READ_1091140658533 5.27E-53 Cyanothece_sp._ATCC_51142.CAU39610 JCVI_READ_1091140658533 6.36E-68
chloroplast_Emiliania_huxleyi.AY675521 JCVI_READ_1091144778975 1.07E-72 Cyanothece_sp._ATCC_51142.CAU39610 JCVI_READ_1091144778975 6.36E-68
chloroplast_Emiliania_huxleyi.AY675521 JCVI_READ_1091140658533 7.67E-83 Cyanothece_sp._ATCC_51142.CAU39610 JCVI_READ_1091140658533 6.36E-68
chloroplast_Skeletonema_costatum.AY119761 JCVI_READ_1093011895225 1.49E-62 Cyanothece_sp._ATCC_51142.CAU39610 JCVI_READ_1093011895225 6.36E-68
chloroplast_Emiliania_huxleyi.AY675521 JCVI_READ_1092963098967 1.44E-59 Cyanothece_sp._ATCC_51142.CAU39610 JCVI_READ_1092963098967 6.36E-68
chloroplast_Emiliania_huxleyi.AY675521 JCVI_READ_1092256008747 9.56E-64 Cyanothece_sp._ATCC_51142.CAU39610 JCVI_READ_1092256008747 6.36E-68
chloroplast_Skeletonema_costatum.AY119761 JCVI_READ_1092369300140 2.42E-64 Cyanothece_sp._ATCC_51142.CAU39610 JCVI_READ_1092369300140 6.36E-68
chloroplast_Skeletonema_costatum.AY119761 JCVI_READ_1093015792548 9.56E-64 Cyanothece_sp._ATCC_51142.CAU39610 JCVI_READ_1093015792548 2.51E-67
chloroplast_Emiliania_huxleyi.AY675521 JCVI_READ_1092344347925 9.93E-67 Cyanothece_sp._ATCC_51142.CAU39610 JCVI_READ_1092344347925 2.51E-67
chloroplast_Emiliania_huxleyi.AY675521 JCVI_READ_1095907045561 6.36E-68 Cyanothece_sp._ATCC_51142.CAU39610 JCVI_READ_1095907045561 2.51E-67
chloroplast_Skeletonema_costatum.AY119761 JCVI_READ_1095907045561 1.44E-59 Cyanothece_sp._ATCC_51142.CAU39610 JCVI_READ_1095907045561 2.51E-67
chloroplast_Micromonas_pusilla.EU851965 JCVI_READ_1095407092368 1.93E-58 Cyanothece_sp._ATCC_51142.CAU39610 JCVI_READ_1095407092368 2.51E-67
chloroplast_Skeletonema_costatum.AY119761 JCVI_READ_1092963400897 8.87E-58 Cyanothece_sp._ATCC_51142.CAU39610 JCVI_READ_1092963400897 2.51E-67
chloroplast_Micromonas_pusilla.EU851965 JCVI_READ_1093015792548 1.29E-62 Cyanothece_sp._ATCC_51142.CAU39610 JCVI_READ_1093015792548 2.51E-67
chloroplast_Emiliania_huxleyi.AY675521 JCVI_READ_1093015792548 7.39E-80 Cyanothece_sp._ATCC_51142.CAU39610 JCVI_READ_1093015792548 2.51E-67
chloroplast_Emiliania_huxleyi.AY675521 JCVI_READ_1095407092368 2.92E-79 Cyanothece_sp._ATCC_51142.CAU39610 JCVI_READ_1095407092368 2.51E-67
chloroplast_Emiliania_huxleyi.AY675521 JCVI_READ_1095407013247 3.15E-85 Cyanothece_sp._ATCC_51142.CAU39610 JCVI_READ_1095407013247 2.51E-67
chloroplast_Skeletonema_costatum.AY119761 JCVI_READ_1103242895108 6.6E-71 Cyanothece_sp._ATCC_51142.CAU39610 JCVI_READ_1103242895108 2.51E-67
chloroplast_Emiliania_huxleyi.AY675521 JCVI_READ_1092343568712 4.39E-75 Cyanothece_sp._ATCC_51142.CAU39610 JCVI_READ_1092343568712 2.51E-67
chloroplast_Micromonas_pusilla.EU851965 JCVI_READ_1095407013247 3.78E-75 Cyanothece_sp._ATCC_51142.CAU39610 JCVI_READ_1095407013247 2.51E-67
chloroplast_Emiliania_huxleyi.AY675521 JCVI_READ_1092963400897 4.39E-75 Cyanothece_sp._ATCC_51142.CAU39610 JCVI_READ_1092963400897 2.51E-67
chloroplast_Emiliania_huxleyi.AY675521 JCVI_READ_1103242644115 7.12E-77 Cyanothece_sp._ATCC_51142.CAU39610 JCVI_READ_1103242644115 2.51E-67
chloroplast_Micromonas_pusilla.EU851965 JCVI_READ_1095907045561 5.66E-34 Cyanothece_sp._ATCC_51142.CAU39610 JCVI_READ_1095907045561 2.51E-67
chloroplast_Micromonas_pusilla.EU851965 JCVI_READ_1093018231819 8.84E-33 Cyanothece_sp._ATCC_51142.CAU39610 JCVI_READ_1093018231819 2.51E-67
chloroplast_Skeletonema_costatum.AY119761 JCVI_READ_1095407013247 8.55E-55 Cyanothece_sp._ATCC_51142.CAU39610 JCVI_READ_1095407013247 2.51E-67
chloroplast_Micromonas_pusilla.EU851965 JCVI_READ_1092344347925 2.91E-54 Cyanothece_sp._ATCC_51142.CAU39610 JCVI_READ_1092344347925 2.51E-67
chloroplast_Micromonas_pusilla.EU851965 JCVI_READ_1092963400897 4.54E-53 Cyanothece_sp._ATCC_51142.CAU39610 JCVI_READ_1092963400897 2.51E-67
chloroplast_Emiliania_huxleyi.AY675521 JCVI_READ_1093018231819 3.13E-48 Cyanothece_sp._ATCC_51142.CAU39610 JCVI_READ_1093018231819 2.51E-67
chloroplast_Skeletonema_costatum.AY119761 JCVI_READ_1103242644115 2.01E-49 Cyanothece_sp._ATCC_51142.CAU39610 JCVI_READ_1103242644115 2.51E-67
chloroplast_Micromonas_pusilla.EU851965 JCVI_READ_1092343568712 4.37E-50 Cyanothece_sp._ATCC_51142.CAU39610 JCVI_READ_1092343568712 2.51E-67
chloroplast_Skeletonema_costatum.AY119761 JCVI_READ_1095407092368 5.08E-50 Cyanothece_sp._ATCC_51142.CAU39610 JCVI_READ_1095407092368 2.51E-67
chloroplast_Skeletonema_costatum.AY119761 JCVI_READ_1092344347925 4.37E-38 Cyanothece_sp._ATCC_51142.CAU39610 JCVI_READ_1092344347925 2.51E-67
chloroplast_Micromonas_pusilla.EU851965 JCVI_READ_1103242644115 6.58E-46 Cyanothece_sp._ATCC_51142.CAU39610 JCVI_READ_1103242644115 2.51E-67
chloroplast_Skeletonema_costatum.AY119761 JCVI_READ_1092343568712 3.02E-45 Cyanothece_sp._ATCC_51142.CAU39610 JCVI_READ_1092343568712 2.51E-67
chloroplast_Micromonas_pusilla.EU851965 JCVI_READ_1092343568712 2.5E-42 Cyanothece_sp._ATCC_51142.CAU39610 JCVI_READ_1092343568712 2.51E-67
chloroplast_Micromonas_pusilla.EU851965 JCVI_READ_1093018260994 2.41E-39 Cyanothece_sp._ATCC_51142.CAU39610 JCVI_READ_1093018260994 9.93E-67
chloroplast_Skeletonema_costatum.AY119761 JCVI_READ_1092257232445 7.64E-46 Cyanothece_sp._ATCC_51142.CAU39610 JCVI_READ_1092257232445 9.93E-67
chloroplast_Micromonas_pusilla.EU851965 JCVI_READ_1092955148169 1.07E-47 Cyanothece_sp._ATCC_51142.CAU39610 JCVI_READ_1092955148169 9.93E-67
chloroplast_Skeletonema_costatum.AY119761 JCVI_READ_1091142924924 6.83E-37 Cyanothece_sp._ATCC_51142.CAU39610 JCVI_READ_1091142924924 9.93E-67
chloroplast_Skeletonema_costatum.AY119761 JCVI_READ_1092344327971 5.27E-53 Cyanothece_sp._ATCC_51142.CAU39610 JCVI_READ_1092344327971 9.93E-67
chloroplast_Skeletonema_costatum.AY119761 JCVI_READ_2174231 5.27E-53 Cyanothece_sp._ATCC_51142.CAU39610 JCVI_READ_2174231 9.93E-67
chloroplast_Micromonas_pusilla.EU851965 JCVI_READ_1092344327971 3.02E-57 Cyanothece_sp._ATCC_51142.CAU39610 JCVI_READ_1092344327971 9.93E-67
chloroplast_Emiliania_huxleyi.AY675521 JCVI_READ_1092955148169 6.65E-145 Cyanothece_sp._ATCC_51142.CAU39610 JCVI_READ_1092955148169 9.93E-67
chloroplast_Micromonas_pusilla.EU851965 JCVI_READ_1091142924924 2.42E-76 Cyanothece_sp._ATCC_51142.CAU39610 JCVI_READ_1091142924924 9.93E-67
chloroplast_Emiliania_huxleyi.AY675521 JCVI_READ_2174231 7.96E-86 Cyanothece_sp._ATCC_51142.CAU39610 JCVI_READ_2174231 9.93E-67
chloroplast_Emiliania_huxleyi.AY675521 JCVI_READ_1092344327971 1.87E-80 Cyanothece_sp._ATCC_51142.CAU39610 JCVI_READ_1092344327971 9.93E-67
chloroplast_Emiliania_huxleyi.AY675521 JCVI_READ_1091142924924 5.9E-62 Cyanothece_sp._ATCC_51142.CAU39610 JCVI_READ_1091142924924 9.93E-67
chloroplast_Micromonas_pusilla.EU851965 JCVI_READ_2174231 3.02E-57 Cyanothece_sp._ATCC_51142.CAU39610 JCVI_READ_2174231 9.93E-67
chloroplast_Emiliania_huxleyi.AY675521 JCVI_READ_1092256114466 2.01E-86 Cyanothece_sp._ATCC_51142.CAU39610 JCVI_READ_1092256114466 3.92E-66
chloroplast_Micromonas_pusilla.EU851965 JCVI_READ_1092256114466 5.68E-71 Cyanothece_sp._ATCC_51142.CAU39610 JCVI_READ_1092256114466 3.92E-66
chloroplast_Skeletonema_costatum.AY119761 JCVI_READ_1092342114998 4.09E-106 Cyanothece_sp._ATCC_51142.CAU39610 JCVI_READ_1092342114998 3.92E-66
chloroplast_Emiliania_huxleyi.AY675521 JCVI_READ_1092342114998 8.91E-95 Cyanothece_sp._ATCC_51142.CAU39610 JCVI_READ_1092342114998 3.92E-66
chloroplast_Micromonas_pusilla.EU851965 JCVI_READ_1108839911992 3.02E-57 Cyanothece_sp._ATCC_51142.CAU39610 JCVI_READ_1108839911992 3.92E-66
chloroplast_Micromonas_pusilla.EU851965 JCVI_READ_1092342114998 3.02E-57 Cyanothece_sp._ATCC_51142.CAU39610 JCVI_READ_1092342114998 3.92E-66
chloroplast_Skeletonema_costatum.AY119761 JCVI_READ_1108839911992 5.47E-56 Cyanothece_sp._ATCC_51142.CAU39610 JCVI_READ_1108839911992 3.92E-66
chloroplast_Emiliania_huxleyi.AY675521 JCVI_READ_1103668391478 8.55E-55 Cyanothece_sp._ATCC_51142.CAU39610 JCVI_READ_1103668391478 3.92E-66
chloroplast_Emiliania_huxleyi.AY675521 JCVI_READ_1108839911992 2.08E-52 Cyanothece_sp._ATCC_51142.CAU39610 JCVI_READ_1108839911992 3.92E-66
chloroplast_Skeletonema_costatum.AY119761 JCVI_READ_1092256114466 4.71E-44 Cyanothece_sp._ATCC_51142.CAU39610 JCVI_READ_1092256114466 3.92E-66
chloroplast_Micromonas_pusilla.EU851965 JCVI_READ_1092424901279 2.6E-45 Cyanothece_sp._ATCC_51142.CAU39610 JCVI_READ_1092424901279 1.55E-65
chloroplast_Micromonas_pusilla.EU851965 JCVI_READ_1108839751771 1.07E-47 Cyanothece_sp._ATCC_51142.CAU39610 JCVI_READ_1108839751771 1.55E-65
chloroplast_Micromonas_pusilla.EU851965 JCVI_READ_1103180903691 1.07E-47 Cyanothece_sp._ATCC_51142.CAU39610 JCVI_READ_1103180903691 1.55E-65
chloroplast_Skeletonema_costatum.AY119761 JCVI_READ_1093022119043 4.89E-47 Cyanothece_sp._ATCC_51142.CAU39610 JCVI_READ_1093022119043 1.55E-65
chloroplast_Emiliania_huxleyi.AY675521 JCVI_READ_1093018577120 2.08E-52 Cyanothece_sp._ATCC_51142.CAU39610 JCVI_READ_1093018577120 1.55E-65
chloroplast_Micromonas_pusilla.EU851965 JCVI_READ_1103769272392 1.79E-52 Cyanothece_sp._ATCC_51142.CAU39610 JCVI_READ_1103769272392 1.55E-65
chloroplast_Skeletonema_costatum.AY119761 JCVI_READ_1108839751771 5.27E-53 Cyanothece_sp._ATCC_51142.CAU39610 JCVI_READ_1108839751771 1.55E-65
chloroplast_Emiliania_huxleyi.AY675521 JCVI_READ_1093017416568 2.08E-52 Cyanothece_sp._ATCC_51142.CAU39610 JCVI_READ_1093017416568 1.55E-65
chloroplast_Micromonas_pusilla.EU851965 JCVI_READ_1093018577120 4.37E-50 Cyanothece_sp._ATCC_51142.CAU39610 JCVI_READ_1093018577120 1.55E-65
chloroplast_Micromonas_pusilla.EU851965 JCVI_READ_1093017416568 4.37E-50 Cyanothece_sp._ATCC_51142.CAU39610 JCVI_READ_1093017416568 1.55E-65
chloroplast_Emiliania_huxleyi.AY675521 JCVI_READ_1092424901279 5.08E-50 Cyanothece_sp._ATCC_51142.CAU39610 JCVI_READ_1092424901279 1.55E-65
chloroplast_Micromonas_pusilla.EU851965 JCVI_READ_1103769939925 4.37E-50 Cyanothece_sp._ATCC_51142.CAU39610 JCVI_READ_1103769939925 1.55E-65
chloroplast_Skeletonema_costatum.AY119761 JCVI_READ_1103180903691 3.13E-48 Cyanothece_sp._ATCC_51142.CAU39610 JCVI_READ_1103180903691 1.55E-65
chloroplast_Skeletonema_costatum.AY119761 JCVI_READ_1103769272392 5.27E-53 Cyanothece_sp._ATCC_51142.CAU39610 JCVI_READ_1103769272392 1.55E-65
chloroplast_Skeletonema_costatum.AY119761 JCVI_READ_1093017416568 5.47E-56 Cyanothece_sp._ATCC_51142.CAU39610 JCVI_READ_1093017416568 1.55E-65
chloroplast_Skeletonema_costatum.AY119761 JCVI_READ_1093018577120 5.47E-56 Cyanothece_sp._ATCC_51142.CAU39610 JCVI_READ_1093018577120 1.55E-65
chloroplast_Skeletonema_costatum.AY119761 JCVI_READ_1103769939925 2.16E-55 Cyanothece_sp._ATCC_51142.CAU39610 JCVI_READ_1103769939925 1.55E-65
chloroplast_Emiliania_huxleyi.AY675521 JCVI_READ_1103180903691 2.81E-76 Cyanothece_sp._ATCC_51142.CAU39610 JCVI_READ_1103180903691 1.55E-65
chloroplast_Emiliania_huxleyi.AY675521 JCVI_READ_1103769272392 7.96E-86 Cyanothece_sp._ATCC_51142.CAU39610 JCVI_READ_1103769272392 1.55E-65
chloroplast_Emiliania_huxleyi.AY675521 JCVI_READ_1108839751771 1.34E-90 Cyanothece_sp._ATCC_51142.CAU39610 JCVI_READ_1108839751771 1.55E-65
chloroplast_Emiliania_huxleyi.AY675521 JCVI_READ_1103242746718 5.5E-93 Cyanothece_sp._ATCC_51142.CAU39610 JCVI_READ_1103242746718 1.55E-65
chloroplast_Emiliania_huxleyi.AY675521 JCVI_READ_1103769939925 1.94E-83 Cyanothece_sp._ATCC_51142.CAU39610 JCVI_READ_1103769939925 1.55E-65
chloroplast_Micromonas_pusilla.EU851965 JCVI_READ_1093022119043 1.93E-58 Cyanothece_sp._ATCC_51142.CAU39610 JCVI_READ_1093022119043 1.55E-65
chloroplast_Skeletonema_costatum.AY119761 JCVI_READ_1092351066180 2.51E-67 Cyanothece_sp._ATCC_51142.CAU39610 JCVI_READ_1092351066180 1.55E-65
chloroplast_Micromonas_pusilla.EU851965 JCVI_READ_1103242746718 5.47E-68 Cyanothece_sp._ATCC_51142.CAU39610 JCVI_READ_1103242746718 1.55E-65
chloroplast_Skeletonema_costatum.AY119761 JCVI_READ_1103242746718 4.07E-69 Cyanothece_sp._ATCC_51142.CAU39610 JCVI_READ_1103242746718 1.55E-65
chloroplast_Emiliania_huxleyi.AY675521 JCVI_READ_1093022119043 4.07E-69 Cyanothece_sp._ATCC_51142.CAU39610 JCVI_READ_1093022119043 1.55E-65
chloroplast_Micromonas_pusilla.EU851965 JCVI_READ_1092255339177 8.87E-70 Cyanothece_sp._ATCC_51142.CAU39610 JCVI_READ_1092255339177 6.13E-65
chloroplast_Micromonas_pusilla.EU851965 JCVI_READ_1755830 8.87E-70 Cyanothece_sp._ATCC_51142.CAU39610 JCVI_READ_1755830 6.13E-65
chloroplast_Skeletonema_costatum.AY119761 JCVI_READ_1755830 2.61E-70 Cyanothece_sp._ATCC_51142.CAU39610 JCVI_READ_1755830 6.13E-65
chloroplast_Skeletonema_costatum.AY119761 JCVI_READ_1092963053690 1.61E-68 Cyanothece_sp._ATCC_51142.CAU39610 JCVI_READ_1092963053690 6.13E-65
chloroplast_Micromonas_pusilla.EU851965 JCVI_READ_1093022088187 8.23E-64 Cyanothece_sp._ATCC_51142.CAU39610 JCVI_READ_1093022088187 6.13E-65
chloroplast_Skeletonema_costatum.AY119761 JCVI_READ_1092255339177 1.55E-65 Cyanothece_sp._ATCC_51142.CAU39610 JCVI_READ_1092255339177 6.13E-65
chloroplast_Micromonas_pusilla.EU851965 JCVI_READ_1092344050048 4.89E-59 Cyanothece_sp._ATCC_51142.CAU39610 JCVI_READ_1092344050048 6.13E-65
chloroplast_Skeletonema_costatum.AY119761 JCVI_READ_1092344050048 1.44E-59 Cyanothece_sp._ATCC_51142.CAU39610 JCVI_READ_1092344050048 6.13E-65
chloroplast_Emiliania_huxleyi.AY675521 JCVI_READ_1092963053690 1.49E-62 Cyanothece_sp._ATCC_51142.CAU39610 JCVI_READ_1092963053690 6.13E-65
chloroplast_Micromonas_pusilla.EU851965 JCVI_READ_1106614485873 3.13E-60 Cyanothece_sp._ATCC_51142.CAU39610 JCVI_READ_1106614485873 6.13E-65
chloroplast_Skeletonema_costatum.AY119761 JCVI_READ_1106614485873 2.33E-61 Cyanothece_sp._ATCC_51142.CAU39610 JCVI_READ_1106614485873 6.13E-65
chloroplast_Emiliania_huxleyi.AY675521 JCVI_READ_1092255339177 3.27E-88 Cyanothece_sp._ATCC_51142.CAU39610 JCVI_READ_1092255339177 6.13E-65
chloroplast_Emiliania_huxleyi.AY675521 JCVI_READ_1092344050048 1.15E-78 Cyanothece_sp._ATCC_51142.CAU39610 JCVI_READ_1092344050048 6.13E-65
chloroplast_Emiliania_huxleyi.AY675521 JCVI_READ_1106614485873 1.8E-77 Cyanothece_sp._ATCC_51142.CAU39610 JCVI_READ_1106614485873 6.13E-65
chloroplast_Emiliania_huxleyi.AY675521 JCVI_READ_1093022088187 3.52E-94 Cyanothece_sp._ATCC_51142.CAU39610 JCVI_READ_1093022088187 6.13E-65
chloroplast_Micromonas_pusilla.EU851965 JCVI_READ_1105333553336 4.91E-96 Cyanothece_sp._ATCC_51142.CAU39610 JCVI_READ_1105333553336 6.13E-65
chloroplast_Emiliania_huxleyi.AY675521 JCVI_READ_1755830 9.25E-98 Cyanothece_sp._ATCC_51142.CAU39610 JCVI_READ_1755830 6.13E-65
chloroplast_Skeletonema_costatum.AY119761 JCVI_READ_1105333553336 3.16E-122 Cyanothece_sp._ATCC_51142.CAU39610 JCVI_READ_1105333553336 6.13E-65
chloroplast_Emiliania_huxleyi.AY675521 JCVI_READ_1105333553336 2.27E-169 Cyanothece_sp._ATCC_51142.CAU39610 JCVI_READ_1105333553336 6.13E-65
chloroplast_Emiliania_huxleyi.AY675521 JCVI_READ_1092343535960 3.38E-54 Cyanothece_sp._ATCC_51142.CAU39610 JCVI_READ_1092343535960 6.13E-65
chloroplast_Emiliania_huxleyi.AY675521 JCVI_READ_1101758055931 2.01E-49 Cyanothece_sp._ATCC_51142.CAU39610 JCVI_READ_1101758055931 6.13E-65
chloroplast_Emiliania_huxleyi.AY675521 JCVI_READ_1093015705008 5.08E-50 Cyanothece_sp._ATCC_51142.CAU39610 JCVI_READ_1093015705008 6.13E-65
chloroplast_Emiliania_huxleyi.AY675521 JCVI_READ_1092961089243 8.23E-52 Cyanothece_sp._ATCC_51142.CAU39610 JCVI_READ_1092961089243 6.13E-65
chloroplast_Micromonas_pusilla.EU851965 JCVI_READ_1092343535960 2.8E-51 Cyanothece_sp._ATCC_51142.CAU39610 JCVI_READ_1092343535960 6.13E-65
chloroplast_Skeletonema_costatum.AY119761 JCVI_READ_1092343535960 1.93E-46 Cyanothece_sp._ATCC_51142.CAU39610 JCVI_READ_1092343535960 6.13E-65
chloroplast_Micromonas_pusilla.EU851965 JCVI_READ_1092961089243 1.49E-37 Cyanothece_sp._ATCC_51142.CAU39610 JCVI_READ_1092961089243 6.13E-65
chloroplast_Micromonas_pusilla.EU851965 JCVI_READ_1092961089243 2.32E-36 Cyanothece_sp._ATCC_51142.CAU39610 JCVI_READ_1092961089243 6.13E-65
chloroplast_Micromonas_pusilla.EU851965 JCVI_READ_1103359468302 1.54E-40 Cyanothece_sp._ATCC_51142.CAU39610 JCVI_READ_1103359468302 2.42E-64
chloroplast_Micromonas_pusilla.EU851965 JCVI_READ_1091142462357 6.33E-43 Cyanothece_sp._ATCC_51142.CAU39610 JCVI_READ_1091142462357 2.42E-64
chloroplast_Skeletonema_costatum.AY119761 JCVI_READ_1103359468302 3.25E-51 Cyanothece_sp._ATCC_51142.CAU39610 JCVI_READ_1103359468302 2.42E-64
chloroplast_Skeletonema_costatum.AY119761 JCVI_READ_1092344133868 3.38E-54 Cyanothece_sp._ATCC_51142.CAU39610 JCVI_READ_1092344133868 2.42E-64
chloroplast_Micromonas_pusilla.EU851965 JCVI_READ_1105297064445 7.36E-55 Cyanothece_sp._ATCC_51142.CAU39610 JCVI_READ_1105297064445 2.42E-64
chloroplast_Emiliania_huxleyi.AY675521 JCVI_READ_1091142462357 5.47E-56 Cyanothece_sp._ATCC_51142.CAU39610 JCVI_READ_1091142462357 2.42E-64
chloroplast_Micromonas_pusilla.EU851965 JCVI_READ_1095349031408 3.49E-32 Cyanothece_sp._ATCC_51142.CAU39610 JCVI_READ_1095349031408 2.42E-64
chloroplast_Skeletonema_costatum.AY119761 JCVI_READ_1105297064445 9.97E-104 Cyanothece_sp._ATCC_51142.CAU39610 JCVI_READ_1105297064445 2.42E-64
chloroplast_Emiliania_huxleyi.AY675521 JCVI_READ_1103359468302 2.81E-76 Cyanothece_sp._ATCC_51142.CAU39610 JCVI_READ_1103359468302 2.42E-64
chloroplast_Emiliania_huxleyi.AY675521 JCVI_READ_1105297064445 5.29E-90 Cyanothece_sp._ATCC_51142.CAU39610 JCVI_READ_1105297064445 2.42E-64
chloroplast_Emiliania_huxleyi.AY675521 JCVI_READ_1092344133868 3.15E-85 Cyanothece_sp._ATCC_51142.CAU39610 JCVI_READ_1092344133868 2.42E-64
chloroplast_Micromonas_pusilla.EU851965 JCVI_READ_1092344133868 3.13E-60 Cyanothece_sp._ATCC_51142.CAU39610 JCVI_READ_1092344133868 2.42E-64
chloroplast_Micromonas_pusilla.EU851965 JCVI_READ_1103668534499 1.24E-59 Cyanothece_sp._ATCC_51142.CAU39610 JCVI_READ_1103668534499 9.56E-64
chloroplast_Micromonas_pusilla.EU851965 JCVI_READ_1092257119595 5.27E-65 Cyanothece_sp._ATCC_51142.CAU39610 JCVI_READ_1092257119595 9.56E-64
chloroplast_Micromonas_pusilla.EU851965 JCVI_READ_1091140663956 3.38E-66 Cyanothece_sp._ATCC_51142.CAU39610 JCVI_READ_1091140663956 9.56E-64
chloroplast_Skeletonema_costatum.AY119761 JCVI_READ_1103668534499 9.56E-64 Cyanothece_sp._ATCC_51142.CAU39610 JCVI_READ_1103668534499 9.56E-64
chloroplast_Emiliania_huxleyi.AY675521 JCVI_READ_1103668534499 3.78E-63 Cyanothece_sp._ATCC_51142.CAU39610 JCVI_READ_1103668534499 9.56E-64
chloroplast_Emiliania_huxleyi.AY675521 JCVI_READ_1091140663956 3.15E-85 Cyanothece_sp._ATCC_51142.CAU39610 JCVI_READ_1091140663956 9.56E-64
chloroplast_Emiliania_huxleyi.AY675521 JCVI_READ_1092257119595 8.58E-92 Cyanothece_sp._ATCC_51142.CAU39610 JCVI_READ_1092257119595 9.56E-64
chloroplast_Emiliania_huxleyi.AY675521 JCVI_READ_1092959533737 7.12E-77 Cyanothece_sp._ATCC_51142.CAU39610 JCVI_READ_1092959533737 9.56E-64
chloroplast_Emiliania_huxleyi.AY675521 JCVI_READ_1105333324282 1.8E-77 Cyanothece_sp._ATCC_51142.CAU39610 JCVI_READ_1105333324282 9.56E-64
chloroplast_Emiliania_huxleyi.AY675521 JCVI_READ_1103769383915 2.71E-73 Cyanothece_sp._ATCC_51142.CAU39610 JCVI_READ_1103769383915 9.56E-64
chloroplast_Skeletonema_costatum.AY119761 JCVI_READ_1092257119595 2.71E-73 Cyanothece_sp._ATCC_51142.CAU39610 JCVI_READ_1092257119595 9.56E-64
chloroplast_Micromonas_pusilla.EU851965 JCVI_READ_1092955198697 1.43E-34 Cyanothece_sp._ATCC_51142.CAU39610 JCVI_READ_1092955198697 9.56E-64
chloroplast_Micromonas_pusilla.EU851965 JCVI_READ_1092345417477 1.43E-34 Cyanothece_sp._ATCC_51142.CAU39610 JCVI_READ_1092345417477 9.56E-64
chloroplast_Micromonas_pusilla.EU851965 JCVI_READ_1105333324282 1.86E-55 Cyanothece_sp._ATCC_51142.CAU39610 JCVI_READ_1105333324282 9.56E-64
chloroplast_Micromonas_pusilla.EU851965 JCVI_READ_1103769383915 4.71E-56 Cyanothece_sp._ATCC_51142.CAU39610 JCVI_READ_1103769383915 9.56E-64
chloroplast_Skeletonema_costatum.AY119761 JCVI_READ_1103769383915 8.55E-55 Cyanothece_sp._ATCC_51142.CAU39610 JCVI_READ_1103769383915 9.56E-64
chloroplast_Skeletonema_costatum.AY119761 JCVI_READ_1091140663956 5.27E-53 Cyanothece_sp._ATCC_51142.CAU39610 JCVI_READ_1091140663956 9.56E-64
chloroplast_Emiliania_huxleyi.AY675521 JCVI_READ_1092345417477 3.25E-51 Cyanothece_sp._ATCC_51142.CAU39610 JCVI_READ_1092345417477 9.56E-64
chloroplast_Skeletonema_costatum.AY119761 JCVI_READ_1105333324282 8.23E-52 Cyanothece_sp._ATCC_51142.CAU39610 JCVI_READ_1105333324282 9.56E-64
chloroplast_Skeletonema_costatum.AY119761 JCVI_READ_1103769830843 5.08E-50 Cyanothece_sp._ATCC_51142.CAU39610 JCVI_READ_1103769830843 9.56E-64
chloroplast_Skeletonema_costatum.AY119761 JCVI_READ_1092963345623 5.08E-50 Cyanothece_sp._ATCC_51142.CAU39610 JCVI_READ_1092963345623 9.56E-64
chloroplast_Emiliania_huxleyi.AY675521 JCVI_READ_1103769830843 3.13E-48 Cyanothece_sp._ATCC_51142.CAU39610 JCVI_READ_1103769830843 9.56E-64
chloroplast_Micromonas_pusilla.EU851965 JCVI_READ_1103769830843 9.53E-39 Cyanothece_sp._ATCC_51142.CAU39610 JCVI_READ_1103769830843 9.56E-64
chloroplast_Micromonas_pusilla.EU851965 JCVI_READ_1104230161199 9.53E-39 Cyanothece_sp._ATCC_51142.CAU39610 JCVI_READ_1104230161199 3.78E-63
chloroplast_Micromonas_pusilla.EU851965 JCVI_READ_1092344377607 5.88E-37 Cyanothece_sp._ATCC_51142.CAU39610 JCVI_READ_1092344377607 3.78E-63
chloroplast_Micromonas_pusilla.EU851965 JCVI_READ_1093015457793 6.33E-43 Cyanothece_sp._ATCC_51142.CAU39610 JCVI_READ_1093015457793 3.78E-63
chloroplast_Emiliania_huxleyi.AY675521 JCVI_READ_1104230161199 1.93E-46 Cyanothece_sp._ATCC_51142.CAU39610 JCVI_READ_1104230161199 3.78E-63
chloroplast_Emiliania_huxleyi.AY675521 JCVI_READ_1092344377607 1.93E-46 Cyanothece_sp._ATCC_51142.CAU39610 JCVI_READ_1092344377607 3.78E-63
chloroplast_Skeletonema_costatum.AY119761 JCVI_READ_1092343624412 4.89E-47 Cyanothece_sp._ATCC_51142.CAU39610 JCVI_READ_1092343624412 3.78E-63
chloroplast_Skeletonema_costatum.AY119761 JCVI_READ_1104230161199 3.02E-45 Cyanothece_sp._ATCC_51142.CAU39610 JCVI_READ_1104230161199 3.78E-63
chloroplast_Skeletonema_costatum.AY119761 JCVI_READ_1092256406340 7.64E-46 Cyanothece_sp._ATCC_51142.CAU39610 JCVI_READ_1092256406340 3.78E-63
chloroplast_Emiliania_huxleyi.AY675521 JCVI_READ_1093018260871 3.13E-48 Cyanothece_sp._ATCC_51142.CAU39610 JCVI_READ_1093018260871 3.78E-63
chloroplast_Micromonas_pusilla.EU851965 JCVI_READ_1092256406340 7.09E-52 Cyanothece_sp._ATCC_51142.CAU39610 JCVI_READ_1092256406340 3.78E-63
chloroplast_Micromonas_pusilla.EU851965 JCVI_READ_1102140330745 1.79E-52 Cyanothece_sp._ATCC_51142.CAU39610 JCVI_READ_1102140330745 3.78E-63
chloroplast_Emiliania_huxleyi.AY675521 JCVI_READ_1093015457793 2.08E-52 Cyanothece_sp._ATCC_51142.CAU39610 JCVI_READ_1093015457793 3.78E-63
chloroplast_Skeletonema_costatum.AY119761 JCVI_READ_1093015457793 5.47E-56 Cyanothece_sp._ATCC_51142.CAU39610 JCVI_READ_1093015457793 3.78E-63
chloroplast_Skeletonema_costatum.AY119761 JCVI_READ_1092963100806 2.16E-55 Cyanothece_sp._ATCC_51142.CAU39610 JCVI_READ_1092963100806 3.78E-63
chloroplast_Micromonas_pusilla.EU851965 JCVI_READ_1092343723373 3.02E-57 Cyanothece_sp._ATCC_51142.CAU39610 JCVI_READ_1092343723373 3.78E-63
chloroplast_Micromonas_pusilla.EU851965 JCVI_READ_1108829346463 3.49E-32 Cyanothece_sp._ATCC_51142.CAU39610 JCVI_READ_1108829346463 3.78E-63
chloroplast_Emiliania_huxleyi.AY675521 JCVI_READ_1095368026002 6.88E-111 Cyanothece_sp._ATCC_51142.CAU39610 JCVI_READ_1095368026002 3.78E-63
chloroplast_Skeletonema_costatum.AY119761 JCVI_READ_1102140330745 6.85E-74 Cyanothece_sp._ATCC_51142.CAU39610 JCVI_READ_1102140330745 3.78E-63
chloroplast_Skeletonema_costatum.AY119761 JCVI_READ_1092343723373 6.85E-74 Cyanothece_sp._ATCC_51142.CAU39610 JCVI_READ_1092343723373 3.78E-63
chloroplast_Micromonas_pusilla.EU851965 JCVI_READ_1095368026002 1.15E-90 Cyanothece_sp._ATCC_51142.CAU39610 JCVI_READ_1095368026002 3.78E-63
chloroplast_Emiliania_huxleyi.AY675521 JCVI_READ_770963 3.27E-88 Cyanothece_sp._ATCC_51142.CAU39610 JCVI_READ_770963 3.78E-63
chloroplast_Emiliania_huxleyi.AY675521 JCVI_READ_1092343723373 7.67E-83 Cyanothece_sp._ATCC_51142.CAU39610 JCVI_READ_1092343723373 3.78E-63
chloroplast_Emiliania_huxleyi.AY675521 JCVI_READ_1108829346463 3.92E-66 Cyanothece_sp._ATCC_51142.CAU39610 JCVI_READ_1108829346463 3.78E-63
chloroplast_Skeletonema_costatum.AY119761 JCVI_READ_770963 1.55E-65 Cyanothece_sp._ATCC_51142.CAU39610 JCVI_READ_770963 3.78E-63
chloroplast_Emiliania_huxleyi.AY675521 JCVI_READ_1092256406340 6.13E-65 Cyanothece_sp._ATCC_51142.CAU39610 JCVI_READ_1092256406340 3.78E-63
chloroplast_Skeletonema_costatum.AY119761 JCVI_READ_1092344055983 2.51E-67 Cyanothece_sp._ATCC_51142.CAU39610 JCVI_READ_1092344055983 3.78E-63
chloroplast_Emiliania_huxleyi.AY675521 JCVI_READ_1102140330745 4.07E-69 Cyanothece_sp._ATCC_51142.CAU39610 JCVI_READ_1102140330745 3.78E-63
chloroplast_Micromonas_pusilla.EU851965 JCVI_READ_770963 3.13E-60 Cyanothece_sp._ATCC_51142.CAU39610 JCVI_READ_770963 3.78E-63
chloroplast_Skeletonema_costatum.AY119761 JCVI_READ_1095368026002 3.78E-63 Cyanothece_sp._ATCC_51142.CAU39610 JCVI_READ_1095368026002 3.78E-63
chloroplast_Skeletonema_costatum.AY119761 JCVI_READ_1108840081849 3.78E-63 Cyanothece_sp._ATCC_51142.CAU39610 JCVI_READ_1108840081849 1.49E-62
chloroplast_Skeletonema_costatum.AY119761 JCVI_READ_1092405934100 5.9E-62 Cyanothece_sp._ATCC_51142.CAU39610 JCVI_READ_1092405934100 1.49E-62
chloroplast_Skeletonema_costatum.AY119761 JCVI_READ_1093017391213 2.33E-61 Cyanothece_sp._ATCC_51142.CAU39610 JCVI_READ_1093017391213 1.49E-62
chloroplast_Micromonas_pusilla.EU851965 JCVI_READ_1103769841248 3.13E-60 Cyanothece_sp._ATCC_51142.CAU39610 JCVI_READ_1103769841248 1.49E-62
chloroplast_Skeletonema_costatum.AY119761 JCVI_READ_1103180389328 5.68E-59 Cyanothece_sp._ATCC_51142.CAU39610 JCVI_READ_1103180389328 1.49E-62
chloroplast_Micromonas_pusilla.EU851965 JCVI_READ_1103180389328 7.64E-58 Cyanothece_sp._ATCC_51142.CAU39610 JCVI_READ_1103180389328 1.49E-62
chloroplast_Emiliania_huxleyi.AY675521 JCVI_READ_1091120787755 1.03E-69 Cyanothece_sp._ATCC_51142.CAU39610 JCVI_READ_1091120787755 1.49E-62
chloroplast_Skeletonema_costatum.AY119761 JCVI_READ_1091140756401 4.07E-69 Cyanothece_sp._ATCC_51142.CAU39610 JCVI_READ_1091140756401 1.49E-62
chloroplast_Emiliania_huxleyi.AY675521 JCVI_READ_1095390126710 1.03E-69 Cyanothece_sp._ATCC_51142.CAU39610 JCVI_READ_1095390126710 1.49E-62
chloroplast_Emiliania_huxleyi.AY675521 JCVI_READ_1093017391213 2.61E-70 Cyanothece_sp._ATCC_51142.CAU39610 JCVI_READ_1093017391213 1.49E-62
chloroplast_Skeletonema_costatum.AY119761 JCVI_READ_1103769841248 9.56E-64 Cyanothece_sp._ATCC_51142.CAU39610 JCVI_READ_1103769841248 1.49E-62
chloroplast_Emiliania_huxleyi.AY675521 JCVI_READ_1091140756401 1.87E-80 Cyanothece_sp._ATCC_51142.CAU39610 JCVI_READ_1091140756401 1.49E-62
chloroplast_Emiliania_huxleyi.AY675521 JCVI_READ_1101740081195 4.56E-78 Cyanothece_sp._ATCC_51142.CAU39610 JCVI_READ_1101740081195 1.49E-62
chloroplast_Emiliania_huxleyi.AY675521 JCVI_READ_1092402537545 1.15E-78 Cyanothece_sp._ATCC_51142.CAU39610 JCVI_READ_1092402537545 1.49E-62
chloroplast_Skeletonema_costatum.AY119761 JCVI_READ_1092402537545 7.96E-86 Cyanothece_sp._ATCC_51142.CAU39610 JCVI_READ_1092402537545 1.49E-62
chloroplast_Emiliania_huxleyi.AY675521 JCVI_READ_1092960116137 4.39E-75 Cyanothece_sp._ATCC_51142.CAU39610 JCVI_READ_1092960116137 1.49E-62
chloroplast_Emiliania_huxleyi.AY675521 JCVI_READ_1103769841248 1.8E-77 Cyanothece_sp._ATCC_51142.CAU39610 JCVI_READ_1103769841248 1.49E-62
chloroplast_Micromonas_pusilla.EU851965 JCVI_READ_1093017389926 1.55E-77 Cyanothece_sp._ATCC_51142.CAU39610 JCVI_READ_1093017389926 1.49E-62
chloroplast_Emiliania_huxleyi.AY675521 JCVI_READ_1103668495461 7.12E-77 Cyanothece_sp._ATCC_51142.CAU39610 JCVI_READ_1103668495461 1.49E-62
chloroplast_Emiliania_huxleyi.AY675521 JCVI_READ_1103242876901 7.12E-77 Cyanothece_sp._ATCC_51142.CAU39610 JCVI_READ_1103242876901 1.49E-62
chloroplast_Emiliania_huxleyi.AY675521 JCVI_READ_1093017389926 1.11E-75 Cyanothece_sp._ATCC_51142.CAU39610 JCVI_READ_1093017389926 1.49E-62
chloroplast_Emiliania_huxleyi.AY675521 JCVI_READ_1103180389328 4.39E-75 Cyanothece_sp._ATCC_51142.CAU39610 JCVI_READ_1103180389328 1.49E-62
chloroplast_Emiliania_huxleyi.AY675521 JCVI_READ_1092215059143 1.07E-72 Cyanothece_sp._ATCC_51142.CAU39610 JCVI_READ_1092215059143 1.49E-62
chloroplast_Emiliania_huxleyi.AY675521 JCVI_READ_1092405934100 1.07E-72 Cyanothece_sp._ATCC_51142.CAU39610 JCVI_READ_1092405934100 1.49E-62
chloroplast_Emiliania_huxleyi.AY675521 JCVI_READ_1108840081849 4.23E-72 Cyanothece_sp._ATCC_51142.CAU39610 JCVI_READ_1108840081849 1.49E-62
chloroplast_Micromonas_pusilla.EU851965 JCVI_READ_1092963797245 3.49E-32 Cyanothece_sp._ATCC_51142.CAU39610 JCVI_READ_1092963797245 1.49E-62
chloroplast_Skeletonema_costatum.AY119761 JCVI_READ_1095390126710 2.16E-55 Cyanothece_sp._ATCC_51142.CAU39610 JCVI_READ_1095390126710 1.49E-62
chloroplast_Skeletonema_costatum.AY119761 JCVI_READ_1103668495461 2.16E-55 Cyanothece_sp._ATCC_51142.CAU39610 JCVI_READ_1103668495461 1.49E-62
chloroplast_Micromonas_pusilla.EU851965 JCVI_READ_1092402537545 4.54E-53 Cyanothece_sp._ATCC_51142.CAU39610 JCVI_READ_1092402537545 1.49E-62
chloroplast_Micromonas_pusilla.EU851965 JCVI_READ_1103668495461 7.36E-55 Cyanothece_sp._ATCC_51142.CAU39610 JCVI_READ_1103668495461 1.49E-62
chloroplast_Micromonas_pusilla.EU851965 JCVI_READ_1095390126710 7.36E-55 Cyanothece_sp._ATCC_51142.CAU39610 JCVI_READ_1095390126710 1.49E-62
chloroplast_Micromonas_pusilla.EU851965 JCVI_READ_1091140756401 1.79E-52 Cyanothece_sp._ATCC_51142.CAU39610 JCVI_READ_1091140756401 1.49E-62
chloroplast_Skeletonema_costatum.AY119761 JCVI_READ_1093017389926 1.29E-50 Cyanothece_sp._ATCC_51142.CAU39610 JCVI_READ_1093017389926 1.49E-62
chloroplast_Micromonas_pusilla.EU851965 JCVI_READ_1101740081195 1.11E-50 Cyanothece_sp._ATCC_51142.CAU39610 JCVI_READ_1101740081195 1.49E-62
chloroplast_Emiliania_huxleyi.AY675521 JCVI_READ_1092963797245 1.24E-47 Cyanothece_sp._ATCC_51142.CAU39610 JCVI_READ_1092963797245 1.49E-62
chloroplast_Micromonas_pusilla.EU851965 JCVI_READ_1108840081849 2.7E-48 Cyanothece_sp._ATCC_51142.CAU39610 JCVI_READ_1108840081849 1.49E-62
chloroplast_Micromonas_pusilla.EU851965 JCVI_READ_1092405934100 2.7E-48 Cyanothece_sp._ATCC_51142.CAU39610 JCVI_READ_1092405934100 1.49E-62
chloroplast_Skeletonema_costatum.AY119761 JCVI_READ_1101740081195 3.13E-48 Cyanothece_sp._ATCC_51142.CAU39610 JCVI_READ_1101740081195 1.49E-62
chloroplast_Micromonas_pusilla.EU851965 JCVI_READ_1092960116137 4.37E-50 Cyanothece_sp._ATCC_51142.CAU39610 JCVI_READ_1092960116137 1.49E-62
chloroplast_Skeletonema_costatum.AY119761 JCVI_READ_1092215059143 3.02E-45 Cyanothece_sp._ATCC_51142.CAU39610 JCVI_READ_1092215059143 1.49E-62
chloroplast_Micromonas_pusilla.EU851965 JCVI_READ_1092215059143 1.66E-46 Cyanothece_sp._ATCC_51142.CAU39610 JCVI_READ_1092215059143 1.49E-62
chloroplast_Micromonas_pusilla.EU851965 JCVI_READ_1103242876901 6.58E-46 Cyanothece_sp._ATCC_51142.CAU39610 JCVI_READ_1103242876901 1.49E-62
chloroplast_Skeletonema_costatum.AY119761 JCVI_READ_1103242876901 1.93E-46 Cyanothece_sp._ATCC_51142.CAU39610 JCVI_READ_1103242876901 1.49E-62
chloroplast_Skeletonema_costatum.AY119761 JCVI_READ_1091120787755 7.36E-43 Cyanothece_sp._ATCC_51142.CAU39610 JCVI_READ_1091120787755 1.49E-62
chloroplast_Micromonas_pusilla.EU851965 JCVI_READ_1093017391213 1.6E-43 Cyanothece_sp._ATCC_51142.CAU39610 JCVI_READ_1093017391213 1.49E-62
chloroplast_Micromonas_pusilla.EU851965 JCVI_READ_1091120787755 2.5E-42 Cyanothece_sp._ATCC_51142.CAU39610 JCVI_READ_1091120787755 1.49E-62
chloroplast_Skeletonema_costatum.AY119761 JCVI_READ_1092960116137 4.37E-38 Cyanothece_sp._ATCC_51142.CAU39610 JCVI_READ_1092960116137 1.49E-62
chloroplast_Micromonas_pusilla.EU851965 JCVI_READ_1093017008758 9.89E-42 Cyanothece_sp._ATCC_51142.CAU39610 JCVI_READ_1093017008758 5.9E-62
chloroplast_Micromonas_pusilla.EU851965 JCVI_READ_1093018126050 9.89E-42 Cyanothece_sp._ATCC_51142.CAU39610 JCVI_READ_1093018126050 5.9E-62
chloroplast_Micromonas_pusilla.EU851965 JCVI_READ_1095526078898 9.89E-42 Cyanothece_sp._ATCC_51142.CAU39610 JCVI_READ_1095526078898 5.9E-62
chloroplast_Micromonas_pusilla.EU851965 JCVI_READ_1095964485866 6.1E-40 Cyanothece_sp._ATCC_51142.CAU39610 JCVI_READ_1095964485866 5.9E-62
chloroplast_Emiliania_huxleyi.AY675521 JCVI_READ_1095522135086 1.93E-46 Cyanothece_sp._ATCC_51142.CAU39610 JCVI_READ_1095522135086 5.9E-62
chloroplast_Emiliania_huxleyi.AY675521 JCVI_READ_1095526078898 1.29E-50 Cyanothece_sp._ATCC_51142.CAU39610 JCVI_READ_1095526078898 5.9E-62
chloroplast_Emiliania_huxleyi.AY675521 JCVI_READ_1093017008758 1.29E-50 Cyanothece_sp._ATCC_51142.CAU39610 JCVI_READ_1093017008758 5.9E-62
chloroplast_Emiliania_huxleyi.AY675521 JCVI_READ_1093018126050 1.29E-50 Cyanothece_sp._ATCC_51142.CAU39610 JCVI_READ_1093018126050 5.9E-62
chloroplast_Micromonas_pusilla.EU851965 JCVI_READ_1092343578705 7.09E-52 Cyanothece_sp._ATCC_51142.CAU39610 JCVI_READ_1092343578705 5.9E-62
chloroplast_Emiliania_huxleyi.AY675521 JCVI_READ_1092343578705 1.33E-53 Cyanothece_sp._ATCC_51142.CAU39610 JCVI_READ_1092343578705 5.9E-62
chloroplast_Micromonas_pusilla.EU851965 JCVI_READ_1092955227374 2.91E-54 Cyanothece_sp._ATCC_51142.CAU39610 JCVI_READ_1092955227374 5.9E-62
chloroplast_Skeletonema_costatum.AY119761 JCVI_READ_1092343578705 2.16E-55 Cyanothece_sp._ATCC_51142.CAU39610 JCVI_READ_1092343578705 5.9E-62
chloroplast_Emiliania_huxleyi.AY675521 JCVI_READ_1092955227374 1.5E-99 Cyanothece_sp._ATCC_51142.CAU39610 JCVI_READ_1092955227374 5.9E-62
chloroplast_Skeletonema_costatum.AY119761 JCVI_READ_1095964485866 1.2E-81 Cyanothece_sp._ATCC_51142.CAU39610 JCVI_READ_1095964485866 5.9E-62
chloroplast_Emiliania_huxleyi.AY675521 JCVI_READ_1095964485866 1.55E-65 Cyanothece_sp._ATCC_51142.CAU39610 JCVI_READ_1095964485866 5.9E-62
chloroplast_Emiliania_huxleyi.AY675521 JCVI_READ_1092351103429 1.55E-65 Cyanothece_sp._ATCC_51142.CAU39610 JCVI_READ_1092351103429 2.33E-61
chloroplast_Emiliania_huxleyi.AY675521 JCVI_READ_1091120888302 1.03E-69 Cyanothece_sp._ATCC_51142.CAU39610 JCVI_READ_1091120888302 2.33E-61
chloroplast_Emiliania_huxleyi.AY675521 JCVI_READ_1092956053520 6.36E-68 Cyanothece_sp._ATCC_51142.CAU39610 JCVI_READ_1092956053520 2.33E-61
chloroplast_Emiliania_huxleyi.AY675521 JCVI_READ_1092956030861 6.36E-68 Cyanothece_sp._ATCC_51142.CAU39610 JCVI_READ_1092956030861 2.33E-61
chloroplast_Micromonas_pusilla.EU851965 JCVI_READ_1103769212839 1.93E-58 Cyanothece_sp._ATCC_51142.CAU39610 JCVI_READ_1103769212839 2.33E-61
chloroplast_Emiliania_huxleyi.AY675521 JCVI_READ_1103180316219 2.25E-58 Cyanothece_sp._ATCC_51142.CAU39610 JCVI_READ_1103180316219 2.33E-61
chloroplast_Skeletonema_costatum.AY119761 JCVI_READ_1091143007236 5.68E-59 Cyanothece_sp._ATCC_51142.CAU39610 JCVI_READ_1091143007236 2.33E-61
chloroplast_Micromonas_pusilla.EU851965 JCVI_READ_1091120888302 1.24E-59 Cyanothece_sp._ATCC_51142.CAU39610 JCVI_READ_1091120888302 2.33E-61
chloroplast_Emiliania_huxleyi.AY675521 JCVI_READ_1093015792737 3.64E-60 Cyanothece_sp._ATCC_51142.CAU39610 JCVI_READ_1093015792737 2.33E-61
chloroplast_Emiliania_huxleyi.AY675521 JCVI_READ_1103769212839 2.33E-61 Cyanothece_sp._ATCC_51142.CAU39610 JCVI_READ_1103769212839 2.33E-61
chloroplast_Skeletonema_costatum.AY119761 JCVI_READ_1103466212638 9.21E-61 Cyanothece_sp._ATCC_51142.CAU39610 JCVI_READ_1103466212638 2.33E-61
chloroplast_Skeletonema_costatum.AY119761 JCVI_READ_1092351103429 2.33E-61 Cyanothece_sp._ATCC_51142.CAU39610 JCVI_READ_1092351103429 2.33E-61
chloroplast_Micromonas_pusilla.EU851965 JCVI_READ_1091143007236 5.08E-62 Cyanothece_sp._ATCC_51142.CAU39610 JCVI_READ_1091143007236 2.33E-61
chloroplast_Skeletonema_costatum.AY119761 JCVI_READ_1103769212839 5.9E-62 Cyanothece_sp._ATCC_51142.CAU39610 JCVI_READ_1103769212839 2.33E-61
chloroplast_Emiliania_huxleyi.AY675521 JCVI_READ_1103466212638 4.73E-81 Cyanothece_sp._ATCC_51142.CAU39610 JCVI_READ_1103466212638 2.33E-61
chloroplast_Emiliania_huxleyi.AY675521 JCVI_READ_1092256058005 1.15E-78 Cyanothece_sp._ATCC_51142.CAU39610 JCVI_READ_1092256058005 2.33E-61
chloroplast_Emiliania_huxleyi.AY675521 JCVI_READ_1091140798824 1.15E-78 Cyanothece_sp._ATCC_51142.CAU39610 JCVI_READ_1091140798824 2.33E-61
chloroplast_Emiliania_huxleyi.AY675521 JCVI_READ_1091143007236 2.92E-79 Cyanothece_sp._ATCC_51142.CAU39610 JCVI_READ_1091143007236 2.33E-61
chloroplast_Emiliania_huxleyi.AY675521 JCVI_READ_1091138239360 3.15E-85 Cyanothece_sp._ATCC_51142.CAU39610 JCVI_READ_1091138239360 2.33E-61
chloroplast_Skeletonema_costatum.AY119761 JCVI_READ_1091143280217 5.7E-96 Cyanothece_sp._ATCC_51142.CAU39610 JCVI_READ_1091143280217 2.33E-61
chloroplast_Micromonas_pusilla.EU851965 JCVI_READ_1468593 0 Cyanothece_sp._ATCC_51142.CAU39610 JCVI_READ_1468593 2.33E-61
chloroplast_Emiliania_huxleyi.AY675521 JCVI_READ_1091143280217 0 Cyanothece_sp._ATCC_51142.CAU39610 JCVI_READ_1091143280217 2.33E-61
chloroplast_Emiliania_huxleyi.AY675521 JCVI_READ_1468593 1.3E-124 Cyanothece_sp._ATCC_51142.CAU39610 JCVI_READ_1468593 2.33E-61
chloroplast_Skeletonema_costatum.AY119761 JCVI_READ_1092956053520 1.66E-34 Cyanothece_sp._ATCC_51142.CAU39610 JCVI_READ_1092956053520 2.33E-61
chloroplast_Micromonas_pusilla.EU851965 JCVI_READ_1105333389946 1.43E-34 Cyanothece_sp._ATCC_51142.CAU39610 JCVI_READ_1105333389946 2.33E-61
chloroplast_Skeletonema_costatum.AY119761 JCVI_READ_1092956030861 1.66E-34 Cyanothece_sp._ATCC_51142.CAU39610 JCVI_READ_1092956030861 2.33E-61
chloroplast_Skeletonema_costatum.AY119761 JCVI_READ_1105333575705 8.55E-55 Cyanothece_sp._ATCC_51142.CAU39610 JCVI_READ_1105333575705 2.33E-61
chloroplast_Micromonas_pusilla.EU851965 JCVI_READ_1091143280217 4.71E-56 Cyanothece_sp._ATCC_51142.CAU39610 JCVI_READ_1091143280217 2.33E-61
chloroplast_Micromonas_pusilla.EU851965 JCVI_READ_1092256058005 3.02E-57 Cyanothece_sp._ATCC_51142.CAU39610 JCVI_READ_1092256058005 2.33E-61
chloroplast_Micromonas_pusilla.EU851965 JCVI_READ_1092351103429 3.02E-57 Cyanothece_sp._ATCC_51142.CAU39610 JCVI_READ_1092351103429 2.33E-61
chloroplast_Micromonas_pusilla.EU851965 JCVI_READ_1091140798824 3.02E-57 Cyanothece_sp._ATCC_51142.CAU39610 JCVI_READ_1091140798824 2.33E-61
chloroplast_Emiliania_huxleyi.AY675521 JCVI_READ_1105333575705 1.39E-56 Cyanothece_sp._ATCC_51142.CAU39610 JCVI_READ_1105333575705 2.33E-61
chloroplast_Skeletonema_costatum.AY119761 JCVI_READ_1468593 5.27E-53 Cyanothece_sp._ATCC_51142.CAU39610 JCVI_READ_1468593 2.33E-61
chloroplast_Micromonas_pusilla.EU851965 JCVI_READ_1103466212638 7.36E-55 Cyanothece_sp._ATCC_51142.CAU39610 JCVI_READ_1103466212638 2.33E-61
chloroplast_Skeletonema_costatum.AY119761 JCVI_READ_1093015792737 7.93E-49 Cyanothece_sp._ATCC_51142.CAU39610 JCVI_READ_1093015792737 2.33E-61
chloroplast_Emiliania_huxleyi.AY675521 JCVI_READ_1105333389946 7.93E-49 Cyanothece_sp._ATCC_51142.CAU39610 JCVI_READ_1105333389946 2.33E-61
chloroplast_Skeletonema_costatum.AY119761 JCVI_READ_1091138239360 7.64E-46 Cyanothece_sp._ATCC_51142.CAU39610 JCVI_READ_1091138239360 2.33E-61
chloroplast_Micromonas_pusilla.EU851965 JCVI_READ_1091138239360 4.21E-47 Cyanothece_sp._ATCC_51142.CAU39610 JCVI_READ_1091138239360 2.33E-61
chloroplast_Micromonas_pusilla.EU851965 JCVI_READ_1105333575705 6.58E-46 Cyanothece_sp._ATCC_51142.CAU39610 JCVI_READ_1105333575705 2.33E-61
chloroplast_Skeletonema_costatum.AY119761 JCVI_READ_1091140798824 7.64E-46 Cyanothece_sp._ATCC_51142.CAU39610 JCVI_READ_1091140798824 2.33E-61
chloroplast_Skeletonema_costatum.AY119761 JCVI_READ_1092256058005 7.64E-46 Cyanothece_sp._ATCC_51142.CAU39610 JCVI_READ_1092256058005 2.33E-61
chloroplast_Skeletonema_costatum.AY119761 JCVI_READ_1091120888302 1.11E-38 Cyanothece_sp._ATCC_51142.CAU39610 JCVI_READ_1091120888302 2.33E-61
chloroplast_Micromonas_pusilla.EU851965 JCVI_READ_1092961158649 1.03E-44 Cyanothece_sp._ATCC_51142.CAU39610 JCVI_READ_1092961158649 9.21E-61
chloroplast_Micromonas_pusilla.EU851965 JCVI_READ_1103180618445 2.7E-48 Cyanothece_sp._ATCC_51142.CAU39610 JCVI_READ_1103180618445 9.21E-61
chloroplast_Skeletonema_costatum.AY119761 JCVI_READ_1104230045974 3.13E-48 Cyanothece_sp._ATCC_51142.CAU39610 JCVI_READ_1104230045974 9.21E-61
chloroplast_Skeletonema_costatum.AY119761 JCVI_READ_1103180618445 3.13E-48 Cyanothece_sp._ATCC_51142.CAU39610 JCVI_READ_1103180618445 9.21E-61
chloroplast_Skeletonema_costatum.AY119761 JCVI_READ_1103359150089 1.29E-50 Cyanothece_sp._ATCC_51142.CAU39610 JCVI_READ_1103359150089 9.21E-61
chloroplast_Emiliania_huxleyi.AY675521 JCVI_READ_1093018123581 1.29E-50 Cyanothece_sp._ATCC_51142.CAU39610 JCVI_READ_1093018123581 9.21E-61
chloroplast_Emiliania_huxleyi.AY675521 JCVI_READ_1095521494535 1.29E-50 Cyanothece_sp._ATCC_51142.CAU39610 JCVI_READ_1095521494535 9.21E-61
chloroplast_Micromonas_pusilla.EU851965 JCVI_READ_1104230045974 1.79E-52 Cyanothece_sp._ATCC_51142.CAU39610 JCVI_READ_1104230045974 9.21E-61
chloroplast_Micromonas_pusilla.EU851965 JCVI_READ_1103359150089 7.36E-55 Cyanothece_sp._ATCC_51142.CAU39610 JCVI_READ_1103359150089 9.21E-61
chloroplast_Emiliania_huxleyi.AY675521 JCVI_READ_1092961158649 5.47E-56 Cyanothece_sp._ATCC_51142.CAU39610 JCVI_READ_1092961158649 9.21E-61
chloroplast_Emiliania_huxleyi.AY675521 JCVI_READ_1104230045974 7.96E-86 Cyanothece_sp._ATCC_51142.CAU39610 JCVI_READ_1104230045974 9.21E-61
chloroplast_Emiliania_huxleyi.AY675521 JCVI_READ_1103359150089 1.94E-83 Cyanothece_sp._ATCC_51142.CAU39610 JCVI_READ_1103359150089 9.21E-61
chloroplast_Emiliania_huxleyi.AY675521 JCVI_READ_1103180618445 4.73E-81 Cyanothece_sp._ATCC_51142.CAU39610 JCVI_READ_1103180618445 9.21E-61
chloroplast_Emiliania_huxleyi.AY675521 JCVI_READ_1093018238609 2.51E-67 Cyanothece_sp._ATCC_51142.CAU39610 JCVI_READ_1093018238609 9.21E-61
chloroplast_Skeletonema_costatum.AY119761 JCVI_READ_1103242168831 9.93E-67 Cyanothece_sp._ATCC_51142.CAU39610 JCVI_READ_1103242168831 3.64E-60
chloroplast_Emiliania_huxleyi.AY675521 JCVI_READ_1105333418569 2.51E-67 Cyanothece_sp._ATCC_51142.CAU39610 JCVI_READ_1105333418569 3.64E-60
chloroplast_Emiliania_huxleyi.AY675521 JCVI_READ_1103769540375 6.36E-68 Cyanothece_sp._ATCC_51142.CAU39610 JCVI_READ_1103769540375 3.64E-60
chloroplast_Emiliania_huxleyi.AY675521 JCVI_READ_1092344287727 4.07E-69 Cyanothece_sp._ATCC_51142.CAU39610 JCVI_READ_1092344287727 3.64E-60
chloroplast_Emiliania_huxleyi.AY675521 JCVI_READ_1103769335529 4.07E-69 Cyanothece_sp._ATCC_51142.CAU39610 JCVI_READ_1103769335529 3.64E-60
chloroplast_Emiliania_huxleyi.AY675521 JCVI_READ_1092343409641 4.07E-69 Cyanothece_sp._ATCC_51142.CAU39610 JCVI_READ_1092343409641 3.64E-60
chloroplast_Skeletonema_costatum.AY119761 JCVI_READ_1105333418569 1.55E-65 Cyanothece_sp._ATCC_51142.CAU39610 JCVI_READ_1105333418569 3.64E-60
chloroplast_Emiliania_huxleyi.AY675521 JCVI_READ_1091140690739 5.9E-62 Cyanothece_sp._ATCC_51142.CAU39610 JCVI_READ_1091140690739 3.64E-60
chloroplast_Skeletonema_costatum.AY119761 JCVI_READ_1092342039692 2.33E-61 Cyanothece_sp._ATCC_51142.CAU39610 JCVI_READ_1092342039692 3.64E-60
chloroplast_Micromonas_pusilla.EU851965 JCVI_READ_1092342039692 3.13E-60 Cyanothece_sp._ATCC_51142.CAU39610 JCVI_READ_1092342039692 3.64E-60
chloroplast_Micromonas_pusilla.EU851965 JCVI_READ_1103769616724 3.13E-60 Cyanothece_sp._ATCC_51142.CAU39610 JCVI_READ_1103769616724 3.64E-60
chloroplast_Skeletonema_costatum.AY119761 JCVI_READ_1091140690739 1.44E-59 Cyanothece_sp._ATCC_51142.CAU39610 JCVI_READ_1091140690739 3.64E-60
chloroplast_Skeletonema_costatum.AY119761 JCVI_READ_1103769540375 5.68E-59 Cyanothece_sp._ATCC_51142.CAU39610 JCVI_READ_1103769540375 3.64E-60
chloroplast_Emiliania_huxleyi.AY675521 JCVI_READ_1103769616724 3.03E-82 Cyanothece_sp._ATCC_51142.CAU39610 JCVI_READ_1103769616724 3.64E-60
chloroplast_Emiliania_huxleyi.AY675521 JCVI_READ_1092961198210 4.91E-84 Cyanothece_sp._ATCC_51142.CAU39610 JCVI_READ_1092961198210 3.64E-60
chloroplast_Emiliania_huxleyi.AY675521 JCVI_READ_1093018365407 7.96E-86 Cyanothece_sp._ATCC_51142.CAU39610 JCVI_READ_1093018365407 3.64E-60
chloroplast_Micromonas_pusilla.EU851965 JCVI_READ_1108799706217 5.68E-71 Cyanothece_sp._ATCC_51142.CAU39610 JCVI_READ_1108799706217 3.64E-60
chloroplast_Micromonas_pusilla.EU851965 JCVI_READ_1093018365407 2.33E-73 Cyanothece_sp._ATCC_51142.CAU39610 JCVI_READ_1093018365407 3.64E-60
chloroplast_Micromonas_pusilla.EU851965 JCVI_READ_1095311000745 9.21E-73 Cyanothece_sp._ATCC_51142.CAU39610 JCVI_READ_1095311000745 3.64E-60
chloroplast_Emiliania_huxleyi.AY675521 JCVI_READ_1092342039692 1.8E-77 Cyanothece_sp._ATCC_51142.CAU39610 JCVI_READ_1092342039692 3.64E-60
chloroplast_Emiliania_huxleyi.AY675521 JCVI_READ_1103242168831 4.39E-75 Cyanothece_sp._ATCC_51142.CAU39610 JCVI_READ_1103242168831 3.64E-60
chloroplast_Micromonas_pusilla.EU851965 JCVI_READ_1092961198210 1.43E-34 Cyanothece_sp._ATCC_51142.CAU39610 JCVI_READ_1092961198210 3.64E-60
chloroplast_Skeletonema_costatum.AY119761 JCVI_READ_1095311000745 1.07E-35 Cyanothece_sp._ATCC_51142.CAU39610 JCVI_READ_1095311000745 3.64E-60
chloroplast_Emiliania_huxleyi.AY675521 JCVI_READ_1095311000745 3.52E-94 Cyanothece_sp._ATCC_51142.CAU39610 JCVI_READ_1095311000745 3.64E-60
chloroplast_Emiliania_huxleyi.AY675521 JCVI_READ_1092960064088 2.43E-101 Cyanothece_sp._ATCC_51142.CAU39610 JCVI_READ_1092960064088 3.64E-60
chloroplast_Emiliania_huxleyi.AY675521 JCVI_READ_1108799706217 7.41E-117 Cyanothece_sp._ATCC_51142.CAU39610 JCVI_READ_1108799706217 3.64E-60
chloroplast_Micromonas_pusilla.EU851965 JCVI_READ_1103769540375 1.86E-55 Cyanothece_sp._ATCC_51142.CAU39610 JCVI_READ_1103769540375 3.64E-60
chloroplast_Skeletonema_costatum.AY119761 JCVI_READ_1103769335529 3.51E-57 Cyanothece_sp._ATCC_51142.CAU39610 JCVI_READ_1103769335529 3.64E-60
chloroplast_Skeletonema_costatum.AY119761 JCVI_READ_1092344287727 3.51E-57 Cyanothece_sp._ATCC_51142.CAU39610 JCVI_READ_1092344287727 3.64E-60
chloroplast_Skeletonema_costatum.AY119761 JCVI_READ_1103769616724 1.39E-56 Cyanothece_sp._ATCC_51142.CAU39610 JCVI_READ_1103769616724 3.64E-60
chloroplast_Micromonas_pusilla.EU851965 JCVI_READ_1103242168831 4.54E-53 Cyanothece_sp._ATCC_51142.CAU39610 JCVI_READ_1103242168831 3.64E-60
chloroplast_Micromonas_pusilla.EU851965 JCVI_READ_1092961198210 2.7E-48 Cyanothece_sp._ATCC_51142.CAU39610 JCVI_READ_1092961198210 3.64E-60
chloroplast_Micromonas_pusilla.EU851965 JCVI_READ_1091140690739 2.7E-48 Cyanothece_sp._ATCC_51142.CAU39610 JCVI_READ_1091140690739 3.64E-60
chloroplast_Micromonas_pusilla.EU851965 JCVI_READ_1092344287727 4.37E-50 Cyanothece_sp._ATCC_51142.CAU39610 JCVI_READ_1092344287727 3.64E-60
chloroplast_Micromonas_pusilla.EU851965 JCVI_READ_1092960064088 4.37E-50 Cyanothece_sp._ATCC_51142.CAU39610 JCVI_READ_1092960064088 3.64E-60
chloroplast_Micromonas_pusilla.EU851965 JCVI_READ_1092257199283 3.91E-41 Cyanothece_sp._ATCC_51142.CAU39610 JCVI_READ_1092257199283 3.64E-60
chloroplast_Skeletonema_costatum.AY119761 JCVI_READ_1092343409641 1.15E-41 Cyanothece_sp._ATCC_51142.CAU39610 JCVI_READ_1092343409641 3.64E-60
chloroplast_Micromonas_pusilla.EU851965 JCVI_READ_1105333418569 1.6E-43 Cyanothece_sp._ATCC_51142.CAU39610 JCVI_READ_1105333418569 3.64E-60
chloroplast_Micromonas_pusilla.EU851965 JCVI_READ_1103769335529 1.6E-43 Cyanothece_sp._ATCC_51142.CAU39610 JCVI_READ_1103769335529 3.64E-60
chloroplast_Skeletonema_costatum.AY119761 JCVI_READ_1092961198210 1.73E-37 Cyanothece_sp._ATCC_51142.CAU39610 JCVI_READ_1092961198210 3.64E-60
chloroplast_Micromonas_pusilla.EU851965 JCVI_READ_1103242270775 9.53E-39 Cyanothece_sp._ATCC_51142.CAU39610 JCVI_READ_1103242270775 1.44E-59
chloroplast_Micromonas_pusilla.EU851965 JCVI_READ_1093017601418 3.76E-38 Cyanothece_sp._ATCC_51142.CAU39610 JCVI_READ_1093017601418 1.44E-59
chloroplast_Micromonas_pusilla.EU851965 JCVI_READ_1095522214390 9.89E-42 Cyanothece_sp._ATCC_51142.CAU39610 JCVI_READ_1095522214390 1.44E-59
chloroplast_Micromonas_pusilla.EU851965 JCVI_READ_1095521442542 9.89E-42 Cyanothece_sp._ATCC_51142.CAU39610 JCVI_READ_1095521442542 1.44E-59
chloroplast_Skeletonema_costatum.AY119761 JCVI_READ_1103359230256 1.11E-38 Cyanothece_sp._ATCC_51142.CAU39610 JCVI_READ_1103359230256 1.44E-59
chloroplast_Micromonas_pusilla.EU851965 JCVI_READ_1103359230256 4.06E-44 Cyanothece_sp._ATCC_51142.CAU39610 JCVI_READ_1103359230256 1.44E-59
chloroplast_Micromonas_pusilla.EU851965 JCVI_READ_1105333580494 4.06E-44 Cyanothece_sp._ATCC_51142.CAU39610 JCVI_READ_1105333580494 1.44E-59
chloroplast_Emiliania_huxleyi.AY675521 JCVI_READ_1093017601418 1.24E-47 Cyanothece_sp._ATCC_51142.CAU39610 JCVI_READ_1093017601418 1.44E-59
chloroplast_Micromonas_pusilla.EU851965 JCVI_READ_1100018338847 4.37E-50 Cyanothece_sp._ATCC_51142.CAU39610 JCVI_READ_1100018338847 1.44E-59
chloroplast_Emiliania_huxleyi.AY675521 JCVI_READ_1095522214390 1.29E-50 Cyanothece_sp._ATCC_51142.CAU39610 JCVI_READ_1095522214390 1.44E-59
chloroplast_Emiliania_huxleyi.AY675521 JCVI_READ_1095521442542 1.29E-50 Cyanothece_sp._ATCC_51142.CAU39610 JCVI_READ_1095521442542 1.44E-59
chloroplast_Emiliania_huxleyi.AY675521 JCVI_READ_1103359230256 8.55E-55 Cyanothece_sp._ATCC_51142.CAU39610 JCVI_READ_1103359230256 1.44E-59
chloroplast_Micromonas_pusilla.EU851965 JCVI_READ_1105499802024 3.49E-32 Cyanothece_sp._ATCC_51142.CAU39610 JCVI_READ_1105499802024 1.44E-59
chloroplast_Skeletonema_costatum.AY119761 JCVI_READ_1100018338847 1.44E-59 Cyanothece_sp._ATCC_51142.CAU39610 JCVI_READ_1100018338847 1.44E-59
chloroplast_Emiliania_huxleyi.AY675521 JCVI_READ_1100018338847 4.07E-69 Cyanothece_sp._ATCC_51142.CAU39610 JCVI_READ_1100018338847 1.44E-59
chloroplast_Skeletonema_costatum.AY119761 JCVI_READ_1093017601418 6.36E-68 Cyanothece_sp._ATCC_51142.CAU39610 JCVI_READ_1093017601418 1.44E-59
chloroplast_Emiliania_huxleyi.AY675521 JCVI_READ_1105333610146 2.61E-70 Cyanothece_sp._ATCC_51142.CAU39610 JCVI_READ_1105333610146 5.68E-59
chloroplast_Micromonas_pusilla.EU851965 JCVI_READ_1105333610146 5.27E-65 Cyanothece_sp._ATCC_51142.CAU39610 JCVI_READ_1105333610146 5.68E-59
chloroplast_Skeletonema_costatum.AY119761 JCVI_READ_1104230102758 9.56E-64 Cyanothece_sp._ATCC_51142.CAU39610 JCVI_READ_1104230102758 5.68E-59
chloroplast_Emiliania_huxleyi.AY675521 JCVI_READ_1092955384319 3.78E-63 Cyanothece_sp._ATCC_51142.CAU39610 JCVI_READ_1092955384319 5.68E-59
chloroplast_Micromonas_pusilla.EU851965 JCVI_READ_1092350622884 1.24E-59 Cyanothece_sp._ATCC_51142.CAU39610 JCVI_READ_1092350622884 5.68E-59
chloroplast_Emiliania_huxleyi.AY675521 JCVI_READ_1092257232025 9.21E-61 Cyanothece_sp._ATCC_51142.CAU39610 JCVI_READ_1092257232025 5.68E-59
chloroplast_Micromonas_pusilla.EU851965 JCVI_READ_1092966001863 5.08E-62 Cyanothece_sp._ATCC_51142.CAU39610 JCVI_READ_1092966001863 5.68E-59
chloroplast_Emiliania_huxleyi.AY675521 JCVI_READ_1092344254277 2.71E-73 Cyanothece_sp._ATCC_51142.CAU39610 JCVI_READ_1092344254277 5.68E-59
chloroplast_Emiliania_huxleyi.AY675521 JCVI_READ_1092343674450 2.71E-73 Cyanothece_sp._ATCC_51142.CAU39610 JCVI_READ_1092343674450 5.68E-59
chloroplast_Emiliania_huxleyi.AY675521 JCVI_READ_1092257125715 1.8E-77 Cyanothece_sp._ATCC_51142.CAU39610 JCVI_READ_1092257125715 5.68E-59
chloroplast_Emiliania_huxleyi.AY675521 JCVI_READ_1092350622884 7.12E-77 Cyanothece_sp._ATCC_51142.CAU39610 JCVI_READ_1092350622884 5.68E-59
chloroplast_Emiliania_huxleyi.AY675521 JCVI_READ_1091145209444 1.11E-75 Cyanothece_sp._ATCC_51142.CAU39610 JCVI_READ_1091145209444 5.68E-59
chloroplast_Emiliania_huxleyi.AY675521 JCVI_READ_1093016313431 2.71E-73 Cyanothece_sp._ATCC_51142.CAU39610 JCVI_READ_1093016313431 5.68E-59
chloroplast_Emiliania_huxleyi.AY675521 JCVI_READ_1092351324543 2.71E-73 Cyanothece_sp._ATCC_51142.CAU39610 JCVI_READ_1092351324543 5.68E-59
chloroplast_Emiliania_huxleyi.AY675521 JCVI_READ_1103242370072 6.6E-71 Cyanothece_sp._ATCC_51142.CAU39610 JCVI_READ_1103242370072 5.68E-59
chloroplast_Emiliania_huxleyi.AY675521 JCVI_READ_1092966001863 3.15E-85 Cyanothece_sp._ATCC_51142.CAU39610 JCVI_READ_1092966001863 5.68E-59
chloroplast_Emiliania_huxleyi.AY675521 JCVI_READ_1104230102758 4.91E-84 Cyanothece_sp._ATCC_51142.CAU39610 JCVI_READ_1104230102758 5.68E-59
chloroplast_Emiliania_huxleyi.AY675521 JCVI_READ_1093017776403 1.29E-87 Cyanothece_sp._ATCC_51142.CAU39610 JCVI_READ_1093017776403 5.68E-59
chloroplast_Micromonas_pusilla.EU851965 JCVI_READ_1092344254277 7.36E-55 Cyanothece_sp._ATCC_51142.CAU39610 JCVI_READ_1092344254277 5.68E-59
chloroplast_Micromonas_pusilla.EU851965 JCVI_READ_1093016313431 7.36E-55 Cyanothece_sp._ATCC_51142.CAU39610 JCVI_READ_1093016313431 5.68E-59
chloroplast_Micromonas_pusilla.EU851965 JCVI_READ_1092343674450 7.36E-55 Cyanothece_sp._ATCC_51142.CAU39610 JCVI_READ_1092343674450 5.68E-59
chloroplast_Micromonas_pusilla.EU851965 JCVI_READ_1092351324543 7.36E-55 Cyanothece_sp._ATCC_51142.CAU39610 JCVI_READ_1092351324543 5.68E-59
chloroplast_Skeletonema_costatum.AY119761 JCVI_READ_1092350622884 1.39E-56 Cyanothece_sp._ATCC_51142.CAU39610 JCVI_READ_1092350622884 5.68E-59
chloroplast_Micromonas_pusilla.EU851965 JCVI_READ_1104230102758 3.02E-57 Cyanothece_sp._ATCC_51142.CAU39610 JCVI_READ_1104230102758 5.68E-59
chloroplast_Skeletonema_costatum.AY119761 JCVI_READ_1091145209444 2.16E-55 Cyanothece_sp._ATCC_51142.CAU39610 JCVI_READ_1091145209444 5.68E-59
chloroplast_Skeletonema_costatum.AY119761 JCVI_READ_1103242370072 2.16E-55 Cyanothece_sp._ATCC_51142.CAU39610 JCVI_READ_1103242370072 5.68E-59
chloroplast_Micromonas_pusilla.EU851965 JCVI_READ_1092257125715 1.86E-55 Cyanothece_sp._ATCC_51142.CAU39610 JCVI_READ_1092257125715 5.68E-59
chloroplast_Emiliania_huxleyi.AY675521 JCVI_READ_1092216001999 2.08E-52 Cyanothece_sp._ATCC_51142.CAU39610 JCVI_READ_1092216001999 5.68E-59
chloroplast_Micromonas_pusilla.EU851965 JCVI_READ_1103242370072 4.37E-50 Cyanothece_sp._ATCC_51142.CAU39610 JCVI_READ_1103242370072 5.68E-59
chloroplast_Micromonas_pusilla.EU851965 JCVI_READ_1092216001999 4.37E-50 Cyanothece_sp._ATCC_51142.CAU39610 JCVI_READ_1092216001999 5.68E-59
chloroplast_Micromonas_pusilla.EU851965 JCVI_READ_1093017776403 1.73E-49 Cyanothece_sp._ATCC_51142.CAU39610 JCVI_READ_1093017776403 5.68E-59
chloroplast_Skeletonema_costatum.AY119761 JCVI_READ_1092257125715 4.89E-47 Cyanothece_sp._ATCC_51142.CAU39610 JCVI_READ_1092257125715 5.68E-59
chloroplast_Skeletonema_costatum.AY119761 JCVI_READ_1092343651491 3.02E-45 Cyanothece_sp._ATCC_51142.CAU39610 JCVI_READ_1092343651491 5.68E-59
chloroplast_Skeletonema_costatum.AY119761 JCVI_READ_1092344254277 1.79E-40 Cyanothece_sp._ATCC_51142.CAU39610 JCVI_READ_1092344254277 5.68E-59
chloroplast_Skeletonema_costatum.AY119761 JCVI_READ_1092343674450 1.79E-40 Cyanothece_sp._ATCC_51142.CAU39610 JCVI_READ_1092343674450 5.68E-59
chloroplast_Skeletonema_costatum.AY119761 JCVI_READ_1092351324543 1.79E-40 Cyanothece_sp._ATCC_51142.CAU39610 JCVI_READ_1092351324543 5.68E-59
chloroplast_Skeletonema_costatum.AY119761 JCVI_READ_1093016313431 1.79E-40 Cyanothece_sp._ATCC_51142.CAU39610 JCVI_READ_1093016313431 5.68E-59
chloroplast_Skeletonema_costatum.AY119761 JCVI_READ_1093017776403 1.86E-43 Cyanothece_sp._ATCC_51142.CAU39610 JCVI_READ_1093017776403 5.68E-59
chloroplast_Skeletonema_costatum.AY119761 JCVI_READ_1092216001999 1.86E-43 Cyanothece_sp._ATCC_51142.CAU39610 JCVI_READ_1092216001999 5.68E-59
chloroplast_Skeletonema_costatum.AY119761 JCVI_READ_1092966001863 6.83E-37 Cyanothece_sp._ATCC_51142.CAU39610 JCVI_READ_1092966001863 5.68E-59
chloroplast_Micromonas_pusilla.EU851965 JCVI_READ_1108830137091 9.53E-39 Cyanothece_sp._ATCC_51142.CAU39610 JCVI_READ_1108830137091 2.25E-58
chloroplast_Skeletonema_costatum.AY119761 JCVI_READ_1592510 1.86E-43 Cyanothece_sp._ATCC_51142.CAU39610 JCVI_READ_1592510 2.25E-58
chloroplast_Micromonas_pusilla.EU851965 JCVI_READ_1092962003826 2.5E-42 Cyanothece_sp._ATCC_51142.CAU39610 JCVI_READ_1092962003826 2.25E-58
chloroplast_Skeletonema_costatum.AY119761 JCVI_READ_1108830137091 1.15E-41 Cyanothece_sp._ATCC_51142.CAU39610 JCVI_READ_1108830137091 2.25E-58
chloroplast_Micromonas_pusilla.EU851965 JCVI_READ_1092346003023 2.5E-42 Cyanothece_sp._ATCC_51142.CAU39610 JCVI_READ_1092346003023 2.25E-58
chloroplast_Micromonas_pusilla.EU851965 JCVI_READ_1103668559467 1.54E-40 Cyanothece_sp._ATCC_51142.CAU39610 JCVI_READ_1103668559467 2.25E-58
chloroplast_Micromonas_pusilla.EU851965 JCVI_READ_1099956663304 6.58E-46 Cyanothece_sp._ATCC_51142.CAU39610 JCVI_READ_1099956663304 2.25E-58
chloroplast_Skeletonema_costatum.AY119761 JCVI_READ_1103242984887 1.19E-44 Cyanothece_sp._ATCC_51142.CAU39610 JCVI_READ_1103242984887 2.25E-58
chloroplast_Micromonas_pusilla.EU851965 JCVI_READ_1093015350176 4.37E-50 Cyanothece_sp._ATCC_51142.CAU39610 JCVI_READ_1093015350176 2.25E-58
chloroplast_Micromonas_pusilla.EU851965 JCVI_READ_1108799329061 2.7E-48 Cyanothece_sp._ATCC_51142.CAU39610 JCVI_READ_1108799329061 2.25E-58
chloroplast_Skeletonema_costatum.AY119761 JCVI_READ_1093015350176 3.13E-48 Cyanothece_sp._ATCC_51142.CAU39610 JCVI_READ_1093015350176 2.25E-58
chloroplast_Emiliania_huxleyi.AY675521 JCVI_READ_1108839764751 2.08E-52 Cyanothece_sp._ATCC_51142.CAU39610 JCVI_READ_1108839764751 2.25E-58
chloroplast_Micromonas_pusilla.EU851965 JCVI_READ_1592510 1.79E-52 Cyanothece_sp._ATCC_51142.CAU39610 JCVI_READ_1592510 2.25E-58
chloroplast_Micromonas_pusilla.EU851965 JCVI_READ_1108839764751 1.79E-52 Cyanothece_sp._ATCC_51142.CAU39610 JCVI_READ_1108839764751 2.25E-58
chloroplast_Skeletonema_costatum.AY119761 JCVI_READ_1103180515833 8.23E-52 Cyanothece_sp._ATCC_51142.CAU39610 JCVI_READ_1103180515833 2.25E-58
chloroplast_Micromonas_pusilla.EU851965 JCVI_READ_1103180515833 1.11E-50 Cyanothece_sp._ATCC_51142.CAU39610 JCVI_READ_1103180515833 2.25E-58
chloroplast_Emiliania_huxleyi.AY675521 JCVI_READ_1103668559467 2.16E-55 Cyanothece_sp._ATCC_51142.CAU39610 JCVI_READ_1103668559467 2.25E-58
chloroplast_Skeletonema_costatum.AY119761 JCVI_READ_1095368014944 2.16E-55 Cyanothece_sp._ATCC_51142.CAU39610 JCVI_READ_1095368014944 2.25E-58
chloroplast_Micromonas_pusilla.EU851965 JCVI_READ_1095368014944 7.36E-55 Cyanothece_sp._ATCC_51142.CAU39610 JCVI_READ_1095368014944 2.25E-58
chloroplast_Micromonas_pusilla.EU851965 JCVI_READ_1103242984887 1.15E-53 Cyanothece_sp._ATCC_51142.CAU39610 JCVI_READ_1103242984887 2.25E-58
chloroplast_Skeletonema_costatum.AY119761 JCVI_READ_1092346003023 2.01E-86 Cyanothece_sp._ATCC_51142.CAU39610 JCVI_READ_1092346003023 2.25E-58
chloroplast_Emiliania_huxleyi.AY675521 JCVI_READ_1592510 3.27E-88 Cyanothece_sp._ATCC_51142.CAU39610 JCVI_READ_1592510 2.25E-58
chloroplast_Emiliania_huxleyi.AY675521 JCVI_READ_1103180515833 1.87E-80 Cyanothece_sp._ATCC_51142.CAU39610 JCVI_READ_1103180515833 2.25E-58
chloroplast_Emiliania_huxleyi.AY675521 JCVI_READ_1093015350176 1.87E-80 Cyanothece_sp._ATCC_51142.CAU39610 JCVI_READ_1093015350176 2.25E-58
chloroplast_Emiliania_huxleyi.AY675521 JCVI_READ_1103242984887 2.92E-79 Cyanothece_sp._ATCC_51142.CAU39610 JCVI_READ_1103242984887 2.25E-58
chloroplast_Emiliania_huxleyi.AY675521 JCVI_READ_1092346003023 1.07E-72 Cyanothece_sp._ATCC_51142.CAU39610 JCVI_READ_1092346003023 2.25E-58
chloroplast_Emiliania_huxleyi.AY675521 JCVI_READ_1095368014944 4.39E-75 Cyanothece_sp._ATCC_51142.CAU39610 JCVI_READ_1095368014944 2.25E-58
chloroplast_Micromonas_pusilla.EU851965 JCVI_READ_1044660 0 Cyanothece_sp._ATCC_51142.CAU39610 JCVI_READ_1044660 2.25E-58
chloroplast_Emiliania_huxleyi.AY675521 JCVI_READ_1044660 3.28E-125 Cyanothece_sp._ATCC_51142.CAU39610 JCVI_READ_1044660 2.25E-58
chloroplast_Skeletonema_costatum.AY119761 JCVI_READ_1103668559467 1.66E-34 Cyanothece_sp._ATCC_51142.CAU39610 JCVI_READ_1103668559467 2.25E-58
chloroplast_Emiliania_huxleyi.AY675521 JCVI_READ_1092962003826 5.9E-62 Cyanothece_sp._ATCC_51142.CAU39610 JCVI_READ_1092962003826 2.25E-58
chloroplast_Skeletonema_costatum.AY119761 JCVI_READ_1099956663304 9.21E-61 Cyanothece_sp._ATCC_51142.CAU39610 JCVI_READ_1099956663304 2.25E-58
chloroplast_Skeletonema_costatum.AY119761 JCVI_READ_1108839764751 6.13E-65 Cyanothece_sp._ATCC_51142.CAU39610 JCVI_READ_1108839764751 2.25E-58
chloroplast_Skeletonema_costatum.AY119761 JCVI_READ_1104230133088 3.92E-66 Cyanothece_sp._ATCC_51142.CAU39610 JCVI_READ_1104230133088 2.25E-58
chloroplast_Emiliania_huxleyi.AY675521 JCVI_READ_1099956663304 1.03E-69 Cyanothece_sp._ATCC_51142.CAU39610 JCVI_READ_1099956663304 2.25E-58
chloroplast_Skeletonema_costatum.AY119761 JCVI_READ_1044660 1.61E-68 Cyanothece_sp._ATCC_51142.CAU39610 JCVI_READ_1044660 2.25E-58
chloroplast_Emiliania_huxleyi.AY675521 JCVI_READ_1108799329061 6.36E-68 Cyanothece_sp._ATCC_51142.CAU39610 JCVI_READ_1108799329061 2.25E-58
chloroplast_Emiliania_huxleyi.AY675521 JCVI_READ_1108799400896 2.51E-67 Cyanothece_sp._ATCC_51142.CAU39610 JCVI_READ_1108799400896 8.87E-58
chloroplast_Emiliania_huxleyi.AY675521 JCVI_READ_1103769643748 1.03E-69 Cyanothece_sp._ATCC_51142.CAU39610 JCVI_READ_1103769643748 8.87E-58
chloroplast_Skeletonema_costatum.AY119761 JCVI_READ_1100018238829 2.61E-70 Cyanothece_sp._ATCC_51142.CAU39610 JCVI_READ_1100018238829 8.87E-58
chloroplast_Emiliania_huxleyi.AY675521 JCVI_READ_1093011952155 2.61E-70 Cyanothece_sp._ATCC_51142.CAU39610 JCVI_READ_1093011952155 8.87E-58
chloroplast_Emiliania_huxleyi.AY675521 JCVI_READ_1103180333501 3.92E-66 Cyanothece_sp._ATCC_51142.CAU39610 JCVI_READ_1103180333501 8.87E-58
chloroplast_Micromonas_pusilla.EU851965 JCVI_READ_1100018238829 5.27E-65 Cyanothece_sp._ATCC_51142.CAU39610 JCVI_READ_1100018238829 8.87E-58
chloroplast_Emiliania_huxleyi.AY675521 JCVI_READ_1093022062283 9.56E-64 Cyanothece_sp._ATCC_51142.CAU39610 JCVI_READ_1093022062283 8.87E-58
chloroplast_Skeletonema_costatum.AY119761 JCVI_READ_1103769643748 9.21E-61 Cyanothece_sp._ATCC_51142.CAU39610 JCVI_READ_1103769643748 8.87E-58
chloroplast_Emiliania_huxleyi.AY675521 JCVI_READ_1091145737705 5.9E-62 Cyanothece_sp._ATCC_51142.CAU39610 JCVI_READ_1091145737705 8.87E-58
chloroplast_Micromonas_pusilla.EU851965 JCVI_READ_1092214966856 1.29E-62 Cyanothece_sp._ATCC_51142.CAU39610 JCVI_READ_1092214966856 8.87E-58
chloroplast_Skeletonema_costatum.AY119761 JCVI_READ_1092214966856 5.68E-59 Cyanothece_sp._ATCC_51142.CAU39610 JCVI_READ_1092214966856 8.87E-58
chloroplast_Micromonas_pusilla.EU851965 JCVI_READ_1091145737705 3.13E-60 Cyanothece_sp._ATCC_51142.CAU39610 JCVI_READ_1091145737705 8.87E-58
chloroplast_Skeletonema_costatum.AY119761 JCVI_READ_1108799400896 2.25E-58 Cyanothece_sp._ATCC_51142.CAU39610 JCVI_READ_1108799400896 8.87E-58
chloroplast_Micromonas_pusilla.EU851965 JCVI_READ_1093011952155 7.64E-58 Cyanothece_sp._ATCC_51142.CAU39610 JCVI_READ_1093011952155 8.87E-58
chloroplast_Skeletonema_costatum.AY119761 JCVI_READ_1103180333501 1.66E-34 Cyanothece_sp._ATCC_51142.CAU39610 JCVI_READ_1103180333501 8.87E-58
chloroplast_Micromonas_pusilla.EU851965 JCVI_READ_1095295028544 1.44E-71 Cyanothece_sp._ATCC_51142.CAU39610 JCVI_READ_1095295028544 8.87E-58
chloroplast_Emiliania_huxleyi.AY675521 JCVI_READ_1100018238829 2.92E-79 Cyanothece_sp._ATCC_51142.CAU39610 JCVI_READ_1100018238829 8.87E-58
chloroplast_Emiliania_huxleyi.AY675521 JCVI_READ_1095295028544 7.96E-86 Cyanothece_sp._ATCC_51142.CAU39610 JCVI_READ_1095295028544 8.87E-58
chloroplast_Emiliania_huxleyi.AY675521 JCVI_READ_1092214966856 4.91E-84 Cyanothece_sp._ATCC_51142.CAU39610 JCVI_READ_1092214966856 8.87E-58
chloroplast_Micromonas_pusilla.EU851965 JCVI_READ_1103180333501 1.11E-50 Cyanothece_sp._ATCC_51142.CAU39610 JCVI_READ_1103180333501 8.87E-58
chloroplast_Micromonas_pusilla.EU851965 JCVI_READ_1108799400896 2.7E-48 Cyanothece_sp._ATCC_51142.CAU39610 JCVI_READ_1108799400896 8.87E-58
chloroplast_Emiliania_huxleyi.AY675521 JCVI_READ_1099956770468 5.08E-50 Cyanothece_sp._ATCC_51142.CAU39610 JCVI_READ_1099956770468 8.87E-58
chloroplast_Skeletonema_costatum.AY119761 JCVI_READ_1093011952155 2.01E-49 Cyanothece_sp._ATCC_51142.CAU39610 JCVI_READ_1093011952155 8.87E-58
chloroplast_Micromonas_pusilla.EU851965 JCVI_READ_1099956770468 4.06E-44 Cyanothece_sp._ATCC_51142.CAU39610 JCVI_READ_1099956770468 8.87E-58
chloroplast_Micromonas_pusilla.EU851965 JCVI_READ_1103769643748 6.58E-46 Cyanothece_sp._ATCC_51142.CAU39610 JCVI_READ_1103769643748 8.87E-58
chloroplast_Micromonas_pusilla.EU851965 JCVI_READ_1093022062283 2.6E-45 Cyanothece_sp._ATCC_51142.CAU39610 JCVI_READ_1093022062283 8.87E-58
chloroplast_Skeletonema_costatum.AY119761 JCVI_READ_1093022062283 1.11E-38 Cyanothece_sp._ATCC_51142.CAU39610 JCVI_READ_1093022062283 8.87E-58
chloroplast_Skeletonema_costatum.AY119761 JCVI_READ_1108800141595 4.37E-38 Cyanothece_sp._ATCC_51142.CAU39610 JCVI_READ_1108800141595 3.51E-57
chloroplast_Skeletonema_costatum.AY119761 JCVI_READ_1108800141595 1.73E-37 Cyanothece_sp._ATCC_51142.CAU39610 JCVI_READ_1108800141595 3.51E-57
chloroplast_Skeletonema_costatum.AY119761 JCVI_READ_1091145271797 6.83E-37 Cyanothece_sp._ATCC_51142.CAU39610 JCVI_READ_1091145271797 3.51E-57
chloroplast_Emiliania_huxleyi.AY675521 JCVI_READ_1091145271797 7.64E-46 Cyanothece_sp._ATCC_51142.CAU39610 JCVI_READ_1091145271797 3.51E-57
chloroplast_Skeletonema_costatum.AY119761 JCVI_READ_1092955336360 1.93E-46 Cyanothece_sp._ATCC_51142.CAU39610 JCVI_READ_1092955336360 3.51E-57
chloroplast_Micromonas_pusilla.EU851965 JCVI_READ_1101733663128 1.54E-40 Cyanothece_sp._ATCC_51142.CAU39610 JCVI_READ_1101733663128 3.51E-57
chloroplast_Micromonas_pusilla.EU851965 JCVI_READ_1092955336360 2.7E-48 Cyanothece_sp._ATCC_51142.CAU39610 JCVI_READ_1092955336360 3.51E-57
chloroplast_Skeletonema_costatum.AY119761 JCVI_READ_1093016320375 3.13E-48 Cyanothece_sp._ATCC_51142.CAU39610 JCVI_READ_1093016320375 3.51E-57
chloroplast_Micromonas_pusilla.EU851965 JCVI_READ_1091138262083 1.79E-52 Cyanothece_sp._ATCC_51142.CAU39610 JCVI_READ_1091138262083 3.51E-57
chloroplast_Skeletonema_costatum.AY119761 JCVI_READ_725077 3.38E-54 Cyanothece_sp._ATCC_51142.CAU39610 JCVI_READ_725077 3.51E-57
chloroplast_Micromonas_pusilla.EU851965 JCVI_READ_1103242000129 7.36E-55 Cyanothece_sp._ATCC_51142.CAU39610 JCVI_READ_1103242000129 3.51E-57
chloroplast_Micromonas_pusilla.EU851965 JCVI_READ_725077 1.86E-55 Cyanothece_sp._ATCC_51142.CAU39610 JCVI_READ_725077 3.51E-57
chloroplast_Skeletonema_costatum.AY119761 JCVI_READ_1101733663128 2.16E-55 Cyanothece_sp._ATCC_51142.CAU39610 JCVI_READ_1101733663128 3.51E-57
chloroplast_Emiliania_huxleyi.AY675521 JCVI_READ_1092955336360 2.01E-86 Cyanothece_sp._ATCC_51142.CAU39610 JCVI_READ_1092955336360 3.51E-57
chloroplast_Skeletonema_costatum.AY119761 JCVI_READ_1103242000129 4.56E-78 Cyanothece_sp._ATCC_51142.CAU39610 JCVI_READ_1103242000129 3.51E-57
chloroplast_Micromonas_pusilla.EU851965 JCVI_READ_1091145271797 3.92E-78 Cyanothece_sp._ATCC_51142.CAU39610 JCVI_READ_1091145271797 3.51E-57
chloroplast_Micromonas_pusilla.EU851965 JCVI_READ_1108800141595 1.55E-77 Cyanothece_sp._ATCC_51142.CAU39610 JCVI_READ_1108800141595 3.51E-57
chloroplast_Skeletonema_costatum.AY119761 JCVI_READ_1092343005142 4.23E-72 Cyanothece_sp._ATCC_51142.CAU39610 JCVI_READ_1092343005142 3.51E-57
chloroplast_Emiliania_huxleyi.AY675521 JCVI_READ_1091145271797 1.73E-74 Cyanothece_sp._ATCC_51142.CAU39610 JCVI_READ_1091145271797 3.51E-57
chloroplast_Micromonas_pusilla.EU851965 JCVI_READ_1093016320375 5.9E-74 Cyanothece_sp._ATCC_51142.CAU39610 JCVI_READ_1093016320375 3.51E-57
chloroplast_Emiliania_huxleyi.AY675521 JCVI_READ_725077 4.39E-75 Cyanothece_sp._ATCC_51142.CAU39610 JCVI_READ_725077 3.51E-57
chloroplast_Emiliania_huxleyi.AY675521 JCVI_READ_1108800141595 9.6E-101 Cyanothece_sp._ATCC_51142.CAU39610 JCVI_READ_1108800141595 3.51E-57
chloroplast_Skeletonema_costatum.AY119761 JCVI_READ_1091138262083 5.68E-59 Cyanothece_sp._ATCC_51142.CAU39610 JCVI_READ_1091138262083 3.51E-57
chloroplast_Micromonas_pusilla.EU851965 JCVI_READ_1092343005142 1.24E-59 Cyanothece_sp._ATCC_51142.CAU39610 JCVI_READ_1092343005142 3.51E-57
chloroplast_Emiliania_huxleyi.AY675521 JCVI_READ_1092343005142 2.42E-64 Cyanothece_sp._ATCC_51142.CAU39610 JCVI_READ_1092343005142 3.51E-57
chloroplast_Emiliania_huxleyi.AY675521 JCVI_READ_1091138262083 9.56E-64 Cyanothece_sp._ATCC_51142.CAU39610 JCVI_READ_1091138262083 3.51E-57
chloroplast_Emiliania_huxleyi.AY675521 JCVI_READ_1103242000129 3.92E-66 Cyanothece_sp._ATCC_51142.CAU39610 JCVI_READ_1103242000129 3.51E-57
chloroplast_Emiliania_huxleyi.AY675521 JCVI_READ_1103242471584 1.55E-65 Cyanothece_sp._ATCC_51142.CAU39610 JCVI_READ_1103242471584 3.51E-57
chloroplast_Emiliania_huxleyi.AY675521 JCVI_READ_1101733663128 9.93E-67 Cyanothece_sp._ATCC_51142.CAU39610 JCVI_READ_1101733663128 3.51E-57
chloroplast_Skeletonema_costatum.AY119761 JCVI_READ_1103242471584 2.61E-70 Cyanothece_sp._ATCC_51142.CAU39610 JCVI_READ_1103242471584 3.51E-57
chloroplast_Emiliania_huxleyi.AY675521 JCVI_READ_1093016320375 6.36E-68 Cyanothece_sp._ATCC_51142.CAU39610 JCVI_READ_1093016320375 3.51E-57
chloroplast_Emiliania_huxleyi.AY675521 JCVI_READ_1103359192460 2.51E-67 Cyanothece_sp._ATCC_51142.CAU39610 JCVI_READ_1103359192460 1.39E-56
chloroplast_Skeletonema_costatum.AY119761 JCVI_READ_1092963496337 1.61E-68 Cyanothece_sp._ATCC_51142.CAU39610 JCVI_READ_1092963496337 1.39E-56
chloroplast_Emiliania_huxleyi.AY675521 JCVI_READ_1092960057749 9.93E-67 Cyanothece_sp._ATCC_51142.CAU39610 JCVI_READ_1092960057749 1.39E-56
chloroplast_Skeletonema_costatum.AY119761 JCVI_READ_1103180677349 3.92E-66 Cyanothece_sp._ATCC_51142.CAU39610 JCVI_READ_1103180677349 1.39E-56
chloroplast_Micromonas_pusilla.EU851965 JCVI_READ_1108800152863 5.27E-65 Cyanothece_sp._ATCC_51142.CAU39610 JCVI_READ_1108800152863 1.39E-56
chloroplast_Emiliania_huxleyi.AY675521 JCVI_READ_1103769572247 6.13E-65 Cyanothece_sp._ATCC_51142.CAU39610 JCVI_READ_1103769572247 1.39E-56
chloroplast_Skeletonema_costatum.AY119761 JCVI_READ_1095390037153 6.13E-65 Cyanothece_sp._ATCC_51142.CAU39610 JCVI_READ_1095390037153 1.39E-56
chloroplast_Micromonas_pusilla.EU851965 JCVI_READ_1103359192460 1.24E-59 Cyanothece_sp._ATCC_51142.CAU39610 JCVI_READ_1103359192460 1.39E-56
chloroplast_Micromonas_pusilla.EU851965 JCVI_READ_1093022149793 4.89E-59 Cyanothece_sp._ATCC_51142.CAU39610 JCVI_READ_1093022149793 1.39E-56
chloroplast_Micromonas_pusilla.EU851965 JCVI_READ_1108830010782 3.13E-60 Cyanothece_sp._ATCC_51142.CAU39610 JCVI_READ_1108830010782 1.39E-56
chloroplast_Emiliania_huxleyi.AY675521 JCVI_READ_1093011955238 1.95E-120 Cyanothece_sp._ATCC_51142.CAU39610 JCVI_READ_1093011955238 1.39E-56
chloroplast_Skeletonema_costatum.AY119761 JCVI_READ_1108800152863 4.21E-35 Cyanothece_sp._ATCC_51142.CAU39610 JCVI_READ_1108800152863 1.39E-56
chloroplast_Emiliania_huxleyi.AY675521 JCVI_READ_1093022149793 4.39E-75 Cyanothece_sp._ATCC_51142.CAU39610 JCVI_READ_1093022149793 1.39E-56
chloroplast_Emiliania_huxleyi.AY675521 JCVI_READ_1103180677349 6.6E-71 Cyanothece_sp._ATCC_51142.CAU39610 JCVI_READ_1103180677349 1.39E-56
chloroplast_Micromonas_pusilla.EU851965 JCVI_READ_1093011955238 1.44E-71 Cyanothece_sp._ATCC_51142.CAU39610 JCVI_READ_1093011955238 1.39E-56
chloroplast_Skeletonema_costatum.AY119761 JCVI_READ_1092963275040 4.56E-78 Cyanothece_sp._ATCC_51142.CAU39610 JCVI_READ_1092963275040 1.39E-56
chloroplast_Emiliania_huxleyi.AY675521 JCVI_READ_1108830010782 1.15E-78 Cyanothece_sp._ATCC_51142.CAU39610 JCVI_READ_1108830010782 1.39E-56
chloroplast_Emiliania_huxleyi.AY675521 JCVI_READ_1108800152863 4.91E-84 Cyanothece_sp._ATCC_51142.CAU39610 JCVI_READ_1108800152863 1.39E-56
chloroplast_Emiliania_huxleyi.AY675521 JCVI_READ_1095978232468 4.91E-84 Cyanothece_sp._ATCC_51142.CAU39610 JCVI_READ_1095978232468 1.39E-56
chloroplast_Skeletonema_costatum.AY119761 JCVI_READ_1105237775683 2.16E-55 Cyanothece_sp._ATCC_51142.CAU39610 JCVI_READ_1105237775683 1.39E-56
chloroplast_Emiliania_huxleyi.AY675521 JCVI_READ_1092343404364 2.16E-55 Cyanothece_sp._ATCC_51142.CAU39610 JCVI_READ_1092343404364 1.39E-56
chloroplast_Skeletonema_costatum.AY119761 JCVI_READ_1108830010782 3.51E-57 Cyanothece_sp._ATCC_51142.CAU39610 JCVI_READ_1108830010782 1.39E-56
chloroplast_Skeletonema_costatum.AY119761 JCVI_READ_1103359192460 3.38E-54 Cyanothece_sp._ATCC_51142.CAU39610 JCVI_READ_1103359192460 1.39E-56
chloroplast_Emiliania_huxleyi.AY675521 JCVI_READ_1092960056195 3.38E-54 Cyanothece_sp._ATCC_51142.CAU39610 JCVI_READ_1092960056195 1.39E-56
chloroplast_Emiliania_huxleyi.AY675521 JCVI_READ_1092963496337 5.27E-53 Cyanothece_sp._ATCC_51142.CAU39610 JCVI_READ_1092963496337 1.39E-56
chloroplast_Emiliania_huxleyi.AY675521 JCVI_READ_1092963275040 8.23E-52 Cyanothece_sp._ATCC_51142.CAU39610 JCVI_READ_1092963275040 1.39E-56
chloroplast_Emiliania_huxleyi.AY675521 JCVI_READ_1343015 3.25E-51 Cyanothece_sp._ATCC_51142.CAU39610 JCVI_READ_1343015 1.39E-56
chloroplast_Micromonas_pusilla.EU851965 JCVI_READ_1092960056195 2.8E-51 Cyanothece_sp._ATCC_51142.CAU39610 JCVI_READ_1092960056195 1.39E-56
chloroplast_Skeletonema_costatum.AY119761 JCVI_READ_1092960056195 7.93E-49 Cyanothece_sp._ATCC_51142.CAU39610 JCVI_READ_1092960056195 1.39E-56
chloroplast_Skeletonema_costatum.AY119761 JCVI_READ_1103769572247 3.13E-48 Cyanothece_sp._ATCC_51142.CAU39610 JCVI_READ_1103769572247 1.39E-56
chloroplast_Emiliania_huxleyi.AY675521 JCVI_READ_1092961068680 2.01E-49 Cyanothece_sp._ATCC_51142.CAU39610 JCVI_READ_1092961068680 1.39E-56
chloroplast_Micromonas_pusilla.EU851965 JCVI_READ_1092963275040 1.73E-49 Cyanothece_sp._ATCC_51142.CAU39610 JCVI_READ_1092963275040 1.39E-56
chloroplast_Micromonas_pusilla.EU851965 JCVI_READ_1103180677349 6.33E-43 Cyanothece_sp._ATCC_51142.CAU39610 JCVI_READ_1103180677349 1.39E-56
chloroplast_Micromonas_pusilla.EU851965 JCVI_READ_1092961068680 1.66E-46 Cyanothece_sp._ATCC_51142.CAU39610 JCVI_READ_1092961068680 1.39E-56
chloroplast_Micromonas_pusilla.EU851965 JCVI_READ_1103769572247 1.66E-46 Cyanothece_sp._ATCC_51142.CAU39610 JCVI_READ_1103769572247 1.39E-56
chloroplast_Skeletonema_costatum.AY119761 JCVI_READ_1092961068680 4.71E-44 Cyanothece_sp._ATCC_51142.CAU39610 JCVI_READ_1092961068680 1.39E-56
chloroplast_Skeletonema_costatum.AY119761 JCVI_READ_1092343404364 4.71E-44 Cyanothece_sp._ATCC_51142.CAU39610 JCVI_READ_1092343404364 1.39E-56
chloroplast_Skeletonema_costatum.AY119761 JCVI_READ_1093012139070 2.91E-42 Cyanothece_sp._ATCC_51142.CAU39610 JCVI_READ_1093012139070 5.47E-56
chloroplast_Micromonas_pusilla.EU851965 JCVI_READ_1093012139070 3.91E-41 Cyanothece_sp._ATCC_51142.CAU39610 JCVI_READ_1093012139070 5.47E-56
chloroplast_Micromonas_pusilla.EU851965 JCVI_READ_1092343598742 2.7E-48 Cyanothece_sp._ATCC_51142.CAU39610 JCVI_READ_1092343598742 5.47E-56
chloroplast_Emiliania_huxleyi.AY675521 JCVI_READ_1092343598742 6.85E-74 Cyanothece_sp._ATCC_51142.CAU39610 JCVI_READ_1092343598742 5.47E-56
chloroplast_Skeletonema_costatum.AY119761 JCVI_READ_1092963852655 1.66E-34 Cyanothece_sp._ATCC_51142.CAU39610 JCVI_READ_1092963852655 5.47E-56
chloroplast_Skeletonema_costatum.AY119761 JCVI_READ_1092960060067 1.07E-35 Cyanothece_sp._ATCC_51142.CAU39610 JCVI_READ_1092960060067 5.47E-56
chloroplast_Skeletonema_costatum.AY119761 JCVI_READ_1092343598742 5.9E-62 Cyanothece_sp._ATCC_51142.CAU39610 JCVI_READ_1092343598742 5.47E-56
chloroplast_Micromonas_pusilla.EU851965 JCVI_READ_1103769265020 7.93E-61 Cyanothece_sp._ATCC_51142.CAU39610 JCVI_READ_1103769265020 2.16E-55
chloroplast_Skeletonema_costatum.AY119761 JCVI_READ_1092256582572 2.25E-58 Cyanothece_sp._ATCC_51142.CAU39610 JCVI_READ_1092256582572 2.16E-55
chloroplast_Emiliania_huxleyi.AY675521 JCVI_READ_1103466181072 2.25E-58 Cyanothece_sp._ATCC_51142.CAU39610 JCVI_READ_1103466181072 2.16E-55
chloroplast_Emiliania_huxleyi.AY675521 JCVI_READ_1092344155433 2.42E-64 Cyanothece_sp._ATCC_51142.CAU39610 JCVI_READ_1092344155433 2.16E-55
chloroplast_Skeletonema_costatum.AY119761 JCVI_READ_1103242546014 1.61E-68 Cyanothece_sp._ATCC_51142.CAU39610 JCVI_READ_1103242546014 2.16E-55
chloroplast_Emiliania_huxleyi.AY675521 JCVI_READ_1092216075168 1.03E-69 Cyanothece_sp._ATCC_51142.CAU39610 JCVI_READ_1092216075168 2.16E-55
chloroplast_Emiliania_huxleyi.AY675521 JCVI_READ_1092256582572 2.51E-67 Cyanothece_sp._ATCC_51142.CAU39610 JCVI_READ_1092256582572 2.16E-55
chloroplast_Emiliania_huxleyi.AY675521 JCVI_READ_1093011964907 2.51E-67 Cyanothece_sp._ATCC_51142.CAU39610 JCVI_READ_1093011964907 2.16E-55
chloroplast_Micromonas_pusilla.EU851965 JCVI_READ_1093011964907 9.18E-36 Cyanothece_sp._ATCC_51142.CAU39610 JCVI_READ_1093011964907 2.16E-55
chloroplast_Skeletonema_costatum.AY119761 JCVI_READ_1092216075168 2.7E-36 Cyanothece_sp._ATCC_51142.CAU39610 JCVI_READ_1092216075168 2.16E-55
chloroplast_Skeletonema_costatum.AY119761 JCVI_READ_1093011964907 4.21E-35 Cyanothece_sp._ATCC_51142.CAU39610 JCVI_READ_1093011964907 2.16E-55
chloroplast_Emiliania_huxleyi.AY675521 JCVI_READ_1091139227234 2.02E-123 Cyanothece_sp._ATCC_51142.CAU39610 JCVI_READ_1091139227234 2.16E-55
chloroplast_Emiliania_huxleyi.AY675521 JCVI_READ_1093015775646 1.2E-118 Cyanothece_sp._ATCC_51142.CAU39610 JCVI_READ_1093015775646 2.16E-55
chloroplast_Micromonas_pusilla.EU851965 JCVI_READ_1093015775646 0 Cyanothece_sp._ATCC_51142.CAU39610 JCVI_READ_1093015775646 2.16E-55
chloroplast_Emiliania_huxleyi.AY675521 JCVI_READ_1091143202094 6.85E-74 Cyanothece_sp._ATCC_51142.CAU39610 JCVI_READ_1091143202094 2.16E-55
chloroplast_Emiliania_huxleyi.AY675521 JCVI_READ_1103242546014 1.07E-72 Cyanothece_sp._ATCC_51142.CAU39610 JCVI_READ_1103242546014 2.16E-55
chloroplast_Micromonas_pusilla.EU851965 JCVI_READ_1091139227234 9.21E-73 Cyanothece_sp._ATCC_51142.CAU39610 JCVI_READ_1091139227234 2.16E-55
chloroplast_Emiliania_huxleyi.AY675521 JCVI_READ_1103769265020 3.27E-88 Cyanothece_sp._ATCC_51142.CAU39610 JCVI_READ_1103769265020 2.16E-55
chloroplast_Skeletonema_costatum.AY119761 JCVI_READ_1103466181072 7.39E-80 Cyanothece_sp._ATCC_51142.CAU39610 JCVI_READ_1103466181072 2.16E-55
chloroplast_Skeletonema_costatum.AY119761 JCVI_READ_1093015775646 1.2E-81 Cyanothece_sp._ATCC_51142.CAU39610 JCVI_READ_1093015775646 2.16E-55
chloroplast_Skeletonema_costatum.AY119761 JCVI_READ_1091143202094 5.27E-53 Cyanothece_sp._ATCC_51142.CAU39610 JCVI_READ_1091143202094 2.16E-55
chloroplast_Skeletonema_costatum.AY119761 JCVI_READ_1103769265020 3.51E-57 Cyanothece_sp._ATCC_51142.CAU39610 JCVI_READ_1103769265020 2.16E-55
chloroplast_Micromonas_pusilla.EU851965 JCVI_READ_1103242546014 4.71E-56 Cyanothece_sp._ATCC_51142.CAU39610 JCVI_READ_1103242546014 2.16E-55
chloroplast_Micromonas_pusilla.EU851965 JCVI_READ_1091143202094 6.1E-40 Cyanothece_sp._ATCC_51142.CAU39610 JCVI_READ_1091143202094 2.16E-55
chloroplast_Skeletonema_costatum.AY119761 JCVI_READ_1092344155433 2.8E-39 Cyanothece_sp._ATCC_51142.CAU39610 JCVI_READ_1092344155433 2.16E-55
chloroplast_Emiliania_huxleyi.AY675521 JCVI_READ_1095521440955 1.93E-46 Cyanothece_sp._ATCC_51142.CAU39610 JCVI_READ_1095521440955 2.16E-55
chloroplast_Micromonas_pusilla.EU851965 JCVI_READ_1103466181072 4.21E-47 Cyanothece_sp._ATCC_51142.CAU39610 JCVI_READ_1103466181072 2.16E-55
chloroplast_Emiliania_huxleyi.AY675521 JCVI_READ_1092963210520 4.89E-47 Cyanothece_sp._ATCC_51142.CAU39610 JCVI_READ_1092963210520 2.16E-55
chloroplast_Skeletonema_costatum.AY119761 JCVI_READ_1101733698785 5.47E-56 Cyanothece_sp._ATCC_51142.CAU39610 JCVI_READ_1101733698785 8.55E-55
chloroplast_Emiliania_huxleyi.AY675521 JCVI_READ_1102140284871 3.51E-57 Cyanothece_sp._ATCC_51142.CAU39610 JCVI_READ_1102140284871 8.55E-55
chloroplast_Micromonas_pusilla.EU851965 JCVI_READ_1102140284871 3.02E-57 Cyanothece_sp._ATCC_51142.CAU39610 JCVI_READ_1102140284871 8.55E-55
chloroplast_Skeletonema_costatum.AY119761 JCVI_READ_1093018598189 3.38E-54 Cyanothece_sp._ATCC_51142.CAU39610 JCVI_READ_1093018598189 8.55E-55
chloroplast_Skeletonema_costatum.AY119761 JCVI_READ_1091140655059 2.01E-49 Cyanothece_sp._ATCC_51142.CAU39610 JCVI_READ_1091140655059 8.55E-55
chloroplast_Emiliania_huxleyi.AY675521 JCVI_READ_1091140655059 1.07E-72 Cyanothece_sp._ATCC_51142.CAU39610 JCVI_READ_1091140655059 8.55E-55
chloroplast_Emiliania_huxleyi.AY675521 JCVI_READ_1093018598189 1.8E-77 Cyanothece_sp._ATCC_51142.CAU39610 JCVI_READ_1093018598189 8.55E-55
chloroplast_Skeletonema_costatum.AY119761 JCVI_READ_1102140284871 6.13E-65 Cyanothece_sp._ATCC_51142.CAU39610 JCVI_READ_1102140284871 8.55E-55
chloroplast_Micromonas_pusilla.EU851965 JCVI_READ_1093018598189 1.93E-58 Cyanothece_sp._ATCC_51142.CAU39610 JCVI_READ_1093018598189 8.55E-55
chloroplast_Micromonas_pusilla.EU851965 JCVI_READ_1091140655059 7.64E-58 Cyanothece_sp._ATCC_51142.CAU39610 JCVI_READ_1091140655059 8.55E-55
chloroplast_Emiliania_huxleyi.AY675521 JCVI_READ_1101733698785 1.44E-59 Cyanothece_sp._ATCC_51142.CAU39610 JCVI_READ_1101733698785 8.55E-55
chloroplast_Emiliania_huxleyi.AY675521 JCVI_READ_1105333530143 1.44E-59 Cyanothece_sp._ATCC_51142.CAU39610 JCVI_READ_1105333530143 3.38E-54
chloroplast_Skeletonema_costatum.AY119761 JCVI_READ_1103466151938 1.44E-59 Cyanothece_sp._ATCC_51142.CAU39610 JCVI_READ_1103466151938 3.38E-54
chloroplast_Emiliania_huxleyi.AY675521 JCVI_READ_1091139300228 2.25E-58 Cyanothece_sp._ATCC_51142.CAU39610 JCVI_READ_1091139300228 3.38E-54
chloroplast_Skeletonema_costatum.AY119761 JCVI_READ_1103242832145 2.33E-61 Cyanothece_sp._ATCC_51142.CAU39610 JCVI_READ_1103242832145 3.38E-54
chloroplast_Emiliania_huxleyi.AY675521 JCVI_READ_1091141709097 2.33E-61 Cyanothece_sp._ATCC_51142.CAU39610 JCVI_READ_1091141709097 3.38E-54
chloroplast_Skeletonema_costatum.AY119761 JCVI_READ_1103242281137 5.9E-62 Cyanothece_sp._ATCC_51142.CAU39610 JCVI_READ_1103242281137 3.38E-54
chloroplast_Emiliania_huxleyi.AY675521 JCVI_READ_1105333711670 3.78E-63 Cyanothece_sp._ATCC_51142.CAU39610 JCVI_READ_1105333711670 3.38E-54
chloroplast_Skeletonema_costatum.AY119761 JCVI_READ_1105333530143 1.55E-65 Cyanothece_sp._ATCC_51142.CAU39610 JCVI_READ_1105333530143 3.38E-54
chloroplast_Emiliania_huxleyi.AY675521 JCVI_READ_1103242281137 2.51E-67 Cyanothece_sp._ATCC_51142.CAU39610 JCVI_READ_1103242281137 3.38E-54
chloroplast_Emiliania_huxleyi.AY675521 JCVI_READ_1101955023803 1.03E-69 Cyanothece_sp._ATCC_51142.CAU39610 JCVI_READ_1101955023803 3.38E-54
chloroplast_Emiliania_huxleyi.AY675521 JCVI_READ_1103242832145 4.07E-69 Cyanothece_sp._ATCC_51142.CAU39610 JCVI_READ_1103242832145 3.38E-54
chloroplast_Emiliania_huxleyi.AY675521 JCVI_READ_1103466151938 2.81E-76 Cyanothece_sp._ATCC_51142.CAU39610 JCVI_READ_1103466151938 3.38E-54
chloroplast_Emiliania_huxleyi.AY675521 JCVI_READ_1108839833913 6.85E-74 Cyanothece_sp._ATCC_51142.CAU39610 JCVI_READ_1108839833913 3.38E-54
chloroplast_Skeletonema_costatum.AY119761 JCVI_READ_1103242832145 1.07E-35 Cyanothece_sp._ATCC_51142.CAU39610 JCVI_READ_1103242832145 3.38E-54
chloroplast_Micromonas_pusilla.EU851965 JCVI_READ_1105333530143 1.07E-47 Cyanothece_sp._ATCC_51142.CAU39610 JCVI_READ_1105333530143 3.38E-54
chloroplast_Skeletonema_costatum.AY119761 JCVI_READ_1091141709097 3.38E-54 Cyanothece_sp._ATCC_51142.CAU39610 JCVI_READ_1091141709097 3.38E-54
chloroplast_Skeletonema_costatum.AY119761 JCVI_READ_1092963172042 5.27E-53 Cyanothece_sp._ATCC_51142.CAU39610 JCVI_READ_1092963172042 3.38E-54
chloroplast_Micromonas_pusilla.EU851965 JCVI_READ_1103466151938 4.54E-53 Cyanothece_sp._ATCC_51142.CAU39610 JCVI_READ_1103466151938 3.38E-54
chloroplast_Micromonas_pusilla.EU851965 JCVI_READ_1091141709097 3.02E-57 Cyanothece_sp._ATCC_51142.CAU39610 JCVI_READ_1091141709097 3.38E-54
chloroplast_Micromonas_pusilla.EU851965 JCVI_READ_1091139300228 1.66E-46 Cyanothece_sp._ATCC_51142.CAU39610 JCVI_READ_1091139300228 3.38E-54
chloroplast_Skeletonema_costatum.AY119761 JCVI_READ_1105333711670 1.93E-46 Cyanothece_sp._ATCC_51142.CAU39610 JCVI_READ_1105333711670 3.38E-54
chloroplast_Micromonas_pusilla.EU851965 JCVI_READ_1101955023803 4.21E-47 Cyanothece_sp._ATCC_51142.CAU39610 JCVI_READ_1101955023803 3.38E-54
chloroplast_Micromonas_pusilla.EU851965 JCVI_READ_1103242832145 1.03E-44 Cyanothece_sp._ATCC_51142.CAU39610 JCVI_READ_1103242832145 3.38E-54
chloroplast_Micromonas_pusilla.EU851965 JCVI_READ_1108799329621 2.6E-45 Cyanothece_sp._ATCC_51142.CAU39610 JCVI_READ_1108799329621 3.38E-54
chloroplast_Micromonas_pusilla.EU851965 JCVI_READ_1103242281137 2.6E-45 Cyanothece_sp._ATCC_51142.CAU39610 JCVI_READ_1103242281137 3.38E-54
chloroplast_Micromonas_pusilla.EU851965 JCVI_READ_1105333711670 6.33E-43 Cyanothece_sp._ATCC_51142.CAU39610 JCVI_READ_1105333711670 3.38E-54
chloroplast_Micromonas_pusilla.EU851965 JCVI_READ_1108839797583 1.54E-40 Cyanothece_sp._ATCC_51142.CAU39610 JCVI_READ_1108839797583 1.33E-53
chloroplast_Skeletonema_costatum.AY119761 JCVI_READ_1108839797583 1.39E-56 Cyanothece_sp._ATCC_51142.CAU39610 JCVI_READ_1108839797583 1.33E-53
chloroplast_Skeletonema_costatum.AY119761 JCVI_READ_1095964755075 1.33E-53 Cyanothece_sp._ATCC_51142.CAU39610 JCVI_READ_1095964755075 1.33E-53
chloroplast_Skeletonema_costatum.AY119761 JCVI_READ_1095964155635 1.33E-53 Cyanothece_sp._ATCC_51142.CAU39610 JCVI_READ_1095964155635 1.33E-53
chloroplast_Emiliania_huxleyi.AY675521 JCVI_READ_1103769504744 8.55E-55 Cyanothece_sp._ATCC_51142.CAU39610 JCVI_READ_1103769504744 1.33E-53
chloroplast_Micromonas_pusilla.EU851965 JCVI_READ_1103769504744 7.36E-55 Cyanothece_sp._ATCC_51142.CAU39610 JCVI_READ_1103769504744 1.33E-53
chloroplast_Micromonas_pusilla.EU851965 JCVI_READ_1092404044050 1.79E-52 Cyanothece_sp._ATCC_51142.CAU39610 JCVI_READ_1092404044050 1.33E-53
chloroplast_Emiliania_huxleyi.AY675521 JCVI_READ_1095964488236 8.23E-52 Cyanothece_sp._ATCC_51142.CAU39610 JCVI_READ_1095964488236 1.33E-53
chloroplast_Skeletonema_costatum.AY119761 JCVI_READ_1093016234680 1.07E-35 Cyanothece_sp._ATCC_51142.CAU39610 JCVI_READ_1093016234680 1.33E-53
chloroplast_Skeletonema_costatum.AY119761 JCVI_READ_1095964488236 1.07E-35 Cyanothece_sp._ATCC_51142.CAU39610 JCVI_READ_1095964488236 1.33E-53
chloroplast_Skeletonema_costatum.AY119761 JCVI_READ_1095964755075 4.21E-35 Cyanothece_sp._ATCC_51142.CAU39610 JCVI_READ_1095964755075 1.33E-53
chloroplast_Micromonas_pusilla.EU851965 JCVI_READ_1095964488236 2.24E-33 Cyanothece_sp._ATCC_51142.CAU39610 JCVI_READ_1095964488236 1.33E-53
chloroplast_Emiliania_huxleyi.AY675521 JCVI_READ_1095366061611 1.07E-109 Cyanothece_sp._ATCC_51142.CAU39610 JCVI_READ_1095366061611 1.33E-53
chloroplast_Emiliania_huxleyi.AY675521 JCVI_READ_1105333599191 1.12E-112 Cyanothece_sp._ATCC_51142.CAU39610 JCVI_READ_1105333599191 1.33E-53
chloroplast_Skeletonema_costatum.AY119761 JCVI_READ_1095366061611 2.81E-76 Cyanothece_sp._ATCC_51142.CAU39610 JCVI_READ_1095366061611 1.33E-53
chloroplast_Micromonas_pusilla.EU851965 JCVI_READ_1095366061611 2.33E-73 Cyanothece_sp._ATCC_51142.CAU39610 JCVI_READ_1095366061611 1.33E-53
chloroplast_Emiliania_huxleyi.AY675521 JCVI_READ_1092404044050 1.67E-71 Cyanothece_sp._ATCC_51142.CAU39610 JCVI_READ_1092404044050 1.33E-53
chloroplast_Emiliania_huxleyi.AY675521 JCVI_READ_1095964155635 1.2E-81 Cyanothece_sp._ATCC_51142.CAU39610 JCVI_READ_1095964155635 1.33E-53
chloroplast_Skeletonema_costatum.AY119761 JCVI_READ_1103769504744 6.36E-68 Cyanothece_sp._ATCC_51142.CAU39610 JCVI_READ_1103769504744 1.33E-53
chloroplast_Emiliania_huxleyi.AY675521 JCVI_READ_1108839797583 3.92E-66 Cyanothece_sp._ATCC_51142.CAU39610 JCVI_READ_1108839797583 1.33E-53
chloroplast_Emiliania_huxleyi.AY675521 JCVI_READ_1095964755075 9.93E-67 Cyanothece_sp._ATCC_51142.CAU39610 JCVI_READ_1095964755075 1.33E-53
chloroplast_Micromonas_pusilla.EU851965 JCVI_READ_1105333599191 1.33E-65 Cyanothece_sp._ATCC_51142.CAU39610 JCVI_READ_1105333599191 1.33E-53
chloroplast_Skeletonema_costatum.AY119761 JCVI_READ_1092404044050 1.44E-59 Cyanothece_sp._ATCC_51142.CAU39610 JCVI_READ_1092404044050 1.33E-53
chloroplast_Emiliania_huxleyi.AY675521 JCVI_READ_1092343674069 1.44E-59 Cyanothece_sp._ATCC_51142.CAU39610 JCVI_READ_1092343674069 5.27E-53
chloroplast_Micromonas_pusilla.EU851965 JCVI_READ_1100018218836 7.64E-58 Cyanothece_sp._ATCC_51142.CAU39610 JCVI_READ_1100018218836 5.27E-53
chloroplast_Emiliania_huxleyi.AY675521 JCVI_READ_1091138309020 5.9E-62 Cyanothece_sp._ATCC_51142.CAU39610 JCVI_READ_1091138309020 5.27E-53
chloroplast_Emiliania_huxleyi.AY675521 JCVI_READ_1105333689443 2.33E-61 Cyanothece_sp._ATCC_51142.CAU39610 JCVI_READ_1105333689443 5.27E-53
chloroplast_Emiliania_huxleyi.AY675521 JCVI_READ_1092955195803 2.33E-61 Cyanothece_sp._ATCC_51142.CAU39610 JCVI_READ_1092955195803 5.27E-53
chloroplast_Skeletonema_costatum.AY119761 JCVI_READ_1103769992727 9.21E-61 Cyanothece_sp._ATCC_51142.CAU39610 JCVI_READ_1103769992727 5.27E-53
chloroplast_Skeletonema_costatum.AY119761 JCVI_READ_1092343674069 3.78E-63 Cyanothece_sp._ATCC_51142.CAU39610 JCVI_READ_1092343674069 5.27E-53
chloroplast_Skeletonema_costatum.AY119761 JCVI_READ_1092342126050 3.78E-63 Cyanothece_sp._ATCC_51142.CAU39610 JCVI_READ_1092342126050 5.27E-53
chloroplast_Emiliania_huxleyi.AY675521 JCVI_READ_1092963144956 6.13E-65 Cyanothece_sp._ATCC_51142.CAU39610 JCVI_READ_1092963144956 5.27E-53
chloroplast_Skeletonema_costatum.AY119761 JCVI_READ_1108829379048 6.36E-68 Cyanothece_sp._ATCC_51142.CAU39610 JCVI_READ_1108829379048 5.27E-53
chloroplast_Emiliania_huxleyi.AY675521 JCVI_READ_1100018218836 6.36E-68 Cyanothece_sp._ATCC_51142.CAU39610 JCVI_READ_1100018218836 5.27E-53
chloroplast_Micromonas_pusilla.EU851965 JCVI_READ_1092955195803 2.16E-67 Cyanothece_sp._ATCC_51142.CAU39610 JCVI_READ_1092955195803 5.27E-53
chloroplast_Micromonas_pusilla.EU851965 JCVI_READ_1095901466769 1.39E-68 Cyanothece_sp._ATCC_51142.CAU39610 JCVI_READ_1095901466769 5.27E-53
chloroplast_Emiliania_huxleyi.AY675521 JCVI_READ_1103769992727 1.03E-69 Cyanothece_sp._ATCC_51142.CAU39610 JCVI_READ_1103769992727 5.27E-53
chloroplast_Emiliania_huxleyi.AY675521 JCVI_READ_1103242233922 1.67E-71 Cyanothece_sp._ATCC_51142.CAU39610 JCVI_READ_1103242233922 5.27E-53
chloroplast_Emiliania_huxleyi.AY675521 JCVI_READ_1108829379048 2.71E-73 Cyanothece_sp._ATCC_51142.CAU39610 JCVI_READ_1108829379048 5.27E-53
chloroplast_Emiliania_huxleyi.AY675521 JCVI_READ_1092342126050 4.23E-72 Cyanothece_sp._ATCC_51142.CAU39610 JCVI_READ_1092342126050 5.27E-53
chloroplast_Emiliania_huxleyi.AY675521 JCVI_READ_1095901466769 3.52E-94 Cyanothece_sp._ATCC_51142.CAU39610 JCVI_READ_1095901466769 5.27E-53
chloroplast_Micromonas_pusilla.EU851965 JCVI_READ_1092256206001 5.66E-34 Cyanothece_sp._ATCC_51142.CAU39610 JCVI_READ_1092256206001 5.27E-53
chloroplast_Micromonas_pusilla.EU851965 JCVI_READ_1092351075970 1.43E-34 Cyanothece_sp._ATCC_51142.CAU39610 JCVI_READ_1092351075970 5.27E-53
chloroplast_Skeletonema_costatum.AY119761 JCVI_READ_1105333689443 1.29E-50 Cyanothece_sp._ATCC_51142.CAU39610 JCVI_READ_1105333689443 5.27E-53
chloroplast_Micromonas_pusilla.EU851965 JCVI_READ_1103242233922 1.11E-50 Cyanothece_sp._ATCC_51142.CAU39610 JCVI_READ_1103242233922 5.27E-53
chloroplast_Skeletonema_costatum.AY119761 JCVI_READ_1100018218836 1.29E-50 Cyanothece_sp._ATCC_51142.CAU39610 JCVI_READ_1100018218836 5.27E-53
chloroplast_Micromonas_pusilla.EU851965 JCVI_READ_1091138309020 1.07E-47 Cyanothece_sp._ATCC_51142.CAU39610 JCVI_READ_1091138309020 5.27E-53
chloroplast_Micromonas_pusilla.EU851965 JCVI_READ_1108829379048 1.07E-47 Cyanothece_sp._ATCC_51142.CAU39610 JCVI_READ_1108829379048 5.27E-53
chloroplast_Micromonas_pusilla.EU851965 JCVI_READ_1092342126050 2.7E-48 Cyanothece_sp._ATCC_51142.CAU39610 JCVI_READ_1092342126050 5.27E-53
chloroplast_Skeletonema_costatum.AY119761 JCVI_READ_1103242233922 3.51E-57 Cyanothece_sp._ATCC_51142.CAU39610 JCVI_READ_1103242233922 5.27E-53
chloroplast_Micromonas_pusilla.EU851965 JCVI_READ_1092963144956 9.53E-39 Cyanothece_sp._ATCC_51142.CAU39610 JCVI_READ_1092963144956 5.27E-53
chloroplast_Skeletonema_costatum.AY119761 JCVI_READ_1095901466769 4.54E-41 Cyanothece_sp._ATCC_51142.CAU39610 JCVI_READ_1095901466769 5.27E-53
chloroplast_Skeletonema_costatum.AY119761 JCVI_READ_1092955195803 1.15E-41 Cyanothece_sp._ATCC_51142.CAU39610 JCVI_READ_1092955195803 5.27E-53
chloroplast_Skeletonema_costatum.AY119761 JCVI_READ_1092351075970 1.15E-41 Cyanothece_sp._ATCC_51142.CAU39610 JCVI_READ_1092351075970 5.27E-53
chloroplast_Skeletonema_costatum.AY119761 JCVI_READ_1092963144956 7.64E-46 Cyanothece_sp._ATCC_51142.CAU39610 JCVI_READ_1092963144956 5.27E-53
chloroplast_Emiliania_huxleyi.AY675521 JCVI_READ_1092256206001 1.93E-46 Cyanothece_sp._ATCC_51142.CAU39610 JCVI_READ_1092256206001 5.27E-53
chloroplast_Micromonas_pusilla.EU851965 JCVI_READ_1103769992727 6.58E-46 Cyanothece_sp._ATCC_51142.CAU39610 JCVI_READ_1103769992727 5.27E-53
chloroplast_Micromonas_pusilla.EU851965 JCVI_READ_1105333689443 4.21E-47 Cyanothece_sp._ATCC_51142.CAU39610 JCVI_READ_1105333689443 5.27E-53
chloroplast_Micromonas_pusilla.EU851965 JCVI_READ_1091140560238 1.03E-44 Cyanothece_sp._ATCC_51142.CAU39610 JCVI_READ_1091140560238 2.08E-52
chloroplast_Skeletonema_costatum.AY119761 JCVI_READ_1092344195119 4.71E-44 Cyanothece_sp._ATCC_51142.CAU39610 JCVI_READ_1092344195119 2.08E-52
chloroplast_Skeletonema_costatum.AY119761 JCVI_READ_1095901402483 4.71E-44 Cyanothece_sp._ATCC_51142.CAU39610 JCVI_READ_1095901402483 2.08E-52
chloroplast_Micromonas_pusilla.EU851965 JCVI_READ_1103769943935 2.5E-42 Cyanothece_sp._ATCC_51142.CAU39610 JCVI_READ_1103769943935 2.08E-52
chloroplast_Micromonas_pusilla.EU851965 JCVI_READ_1091143593230 2.41E-39 Cyanothece_sp._ATCC_51142.CAU39610 JCVI_READ_1091143593230 2.08E-52
chloroplast_Skeletonema_costatum.AY119761 JCVI_READ_1091143593230 2.8E-39 Cyanothece_sp._ATCC_51142.CAU39610 JCVI_READ_1091143593230 2.08E-52
chloroplast_Skeletonema_costatum.AY119761 JCVI_READ_1103769943935 1.73E-37 Cyanothece_sp._ATCC_51142.CAU39610 JCVI_READ_1103769943935 2.08E-52
chloroplast_Skeletonema_costatum.AY119761 JCVI_READ_1092955354388 4.37E-38 Cyanothece_sp._ATCC_51142.CAU39610 JCVI_READ_1092955354388 2.08E-52
chloroplast_Micromonas_pusilla.EU851965 JCVI_READ_1103242622301 4.71E-56 Cyanothece_sp._ATCC_51142.CAU39610 JCVI_READ_1103242622301 2.08E-52
chloroplast_Emiliania_huxleyi.AY675521 JCVI_READ_1091140560238 5.47E-56 Cyanothece_sp._ATCC_51142.CAU39610 JCVI_READ_1091140560238 2.08E-52
chloroplast_Micromonas_pusilla.EU851965 JCVI_READ_1095901402483 2.91E-54 Cyanothece_sp._ATCC_51142.CAU39610 JCVI_READ_1095901402483 2.08E-52
chloroplast_Emiliania_huxleyi.AY675521 JCVI_READ_1103242622301 1.33E-53 Cyanothece_sp._ATCC_51142.CAU39610 JCVI_READ_1103242622301 2.08E-52
chloroplast_Micromonas_pusilla.EU851965 JCVI_READ_1092215149949 1.73E-49 Cyanothece_sp._ATCC_51142.CAU39610 JCVI_READ_1092215149949 2.08E-52
chloroplast_Emiliania_huxleyi.AY675521 JCVI_READ_1092955354388 2.52E-104 Cyanothece_sp._ATCC_51142.CAU39610 JCVI_READ_1092955354388 2.08E-52
chloroplast_Emiliania_huxleyi.AY675521 JCVI_READ_1092966001903 9.97E-104 Cyanothece_sp._ATCC_51142.CAU39610 JCVI_READ_1092966001903 2.08E-52
chloroplast_Emiliania_huxleyi.AY675521 JCVI_READ_1095901402483 7.12E-77 Cyanothece_sp._ATCC_51142.CAU39610 JCVI_READ_1095901402483 2.08E-52
chloroplast_Micromonas_pusilla.EU851965 JCVI_READ_1092966001903 6.12E-77 Cyanothece_sp._ATCC_51142.CAU39610 JCVI_READ_1092966001903 2.08E-52
chloroplast_Emiliania_huxleyi.AY675521 JCVI_READ_527361 7.96E-86 Cyanothece_sp._ATCC_51142.CAU39610 JCVI_READ_527361 2.08E-52
chloroplast_Skeletonema_costatum.AY119761 JCVI_READ_1092966001903 2.51E-67 Cyanothece_sp._ATCC_51142.CAU39610 JCVI_READ_1092966001903 2.08E-52
chloroplast_Skeletonema_costatum.AY119761 JCVI_READ_1108839868801 6.13E-65 Cyanothece_sp._ATCC_51142.CAU39610 JCVI_READ_1108839868801 2.08E-52
chloroplast_Micromonas_pusilla.EU851965 JCVI_READ_1092955354388 2.01E-61 Cyanothece_sp._ATCC_51142.CAU39610 JCVI_READ_1092955354388 2.08E-52
chloroplast_Skeletonema_costatum.AY119761 JCVI_READ_527361 9.21E-61 Cyanothece_sp._ATCC_51142.CAU39610 JCVI_READ_527361 2.08E-52
chloroplast_Emiliania_huxleyi.AY675521 JCVI_READ_1092344195119 8.87E-58 Cyanothece_sp._ATCC_51142.CAU39610 JCVI_READ_1092344195119 2.08E-52
chloroplast_Emiliania_huxleyi.AY675521 JCVI_READ_1091143593230 2.25E-58 Cyanothece_sp._ATCC_51142.CAU39610 JCVI_READ_1091143593230 2.08E-52
chloroplast_Micromonas_pusilla.EU851965 JCVI_READ_527361 1.24E-59 Cyanothece_sp._ATCC_51142.CAU39610 JCVI_READ_527361 2.08E-52
chloroplast_Skeletonema_costatum.AY119761 JCVI_READ_1092344325105 2.25E-58 Cyanothece_sp._ATCC_51142.CAU39610 JCVI_READ_1092344325105 8.23E-52
chloroplast_Emiliania_huxleyi.AY675521 JCVI_READ_1092344325105 3.51E-57 Cyanothece_sp._ATCC_51142.CAU39610 JCVI_READ_1092344325105 8.23E-52
chloroplast_Emiliania_huxleyi.AY675521 JCVI_READ_1092402552587 2.33E-61 Cyanothece_sp._ATCC_51142.CAU39610 JCVI_READ_1092402552587 8.23E-52
chloroplast_Emiliania_huxleyi.AY675521 JCVI_READ_1095901381160 2.33E-61 Cyanothece_sp._ATCC_51142.CAU39610 JCVI_READ_1095901381160 8.23E-52
chloroplast_Skeletonema_costatum.AY119761 JCVI_READ_1078208 5.9E-62 Cyanothece_sp._ATCC_51142.CAU39610 JCVI_READ_1078208 8.23E-52
chloroplast_Skeletonema_costatum.AY119761 JCVI_READ_1492597 5.9E-62 Cyanothece_sp._ATCC_51142.CAU39610 JCVI_READ_1492597 8.23E-52
chloroplast_Emiliania_huxleyi.AY675521 JCVI_READ_1103242794918 1.61E-68 Cyanothece_sp._ATCC_51142.CAU39610 JCVI_READ_1103242794918 8.23E-52
chloroplast_Emiliania_huxleyi.AY675521 JCVI_READ_1103242348942 1.61E-68 Cyanothece_sp._ATCC_51142.CAU39610 JCVI_READ_1103242348942 8.23E-52
chloroplast_Skeletonema_costatum.AY119761 JCVI_READ_1108829968727 2.61E-70 Cyanothece_sp._ATCC_51142.CAU39610 JCVI_READ_1108829968727 8.23E-52
chloroplast_Emiliania_huxleyi.AY675521 JCVI_READ_1103359573063 1.03E-69 Cyanothece_sp._ATCC_51142.CAU39610 JCVI_READ_1103359573063 8.23E-52
chloroplast_Emiliania_huxleyi.AY675521 JCVI_READ_1105333704537 1.61E-68 Cyanothece_sp._ATCC_51142.CAU39610 JCVI_READ_1105333704537 8.23E-52
chloroplast_Skeletonema_costatum.AY119761 JCVI_READ_1092402552587 7.67E-83 Cyanothece_sp._ATCC_51142.CAU39610 JCVI_READ_1092402552587 8.23E-52
chloroplast_Emiliania_huxleyi.AY675521 JCVI_READ_1093025046341 4.23E-72 Cyanothece_sp._ATCC_51142.CAU39610 JCVI_READ_1093025046341 8.23E-52
chloroplast_Skeletonema_costatum.AY119761 JCVI_READ_1092963277536 2.71E-73 Cyanothece_sp._ATCC_51142.CAU39610 JCVI_READ_1092963277536 8.23E-52
chloroplast_Micromonas_pusilla.EU851965 JCVI_READ_1093025046341 4.37E-50 Cyanothece_sp._ATCC_51142.CAU39610 JCVI_READ_1093025046341 8.23E-52
chloroplast_Emiliania_huxleyi.AY675521 JCVI_READ_1092963277536 7.93E-49 Cyanothece_sp._ATCC_51142.CAU39610 JCVI_READ_1092963277536 8.23E-52
chloroplast_Emiliania_huxleyi.AY675521 JCVI_READ_1078208 3.38E-54 Cyanothece_sp._ATCC_51142.CAU39610 JCVI_READ_1078208 8.23E-52
chloroplast_Micromonas_pusilla.EU851965 JCVI_READ_1103359573063 4.54E-53 Cyanothece_sp._ATCC_51142.CAU39610 JCVI_READ_1103359573063 8.23E-52
chloroplast_Micromonas_pusilla.EU851965 JCVI_READ_1108829968727 7.36E-55 Cyanothece_sp._ATCC_51142.CAU39610 JCVI_READ_1108829968727 8.23E-52
chloroplast_Emiliania_huxleyi.AY675521 JCVI_READ_1108829968727 8.55E-55 Cyanothece_sp._ATCC_51142.CAU39610 JCVI_READ_1108829968727 8.23E-52
chloroplast_Micromonas_pusilla.EU851965 JCVI_READ_1103242348942 7.36E-55 Cyanothece_sp._ATCC_51142.CAU39610 JCVI_READ_1103242348942 8.23E-52
chloroplast_Micromonas_pusilla.EU851965 JCVI_READ_1103242794918 7.36E-55 Cyanothece_sp._ATCC_51142.CAU39610 JCVI_READ_1103242794918 8.23E-52
chloroplast_Micromonas_pusilla.EU851965 JCVI_READ_1105333704537 7.36E-55 Cyanothece_sp._ATCC_51142.CAU39610 JCVI_READ_1105333704537 8.23E-52
chloroplast_Skeletonema_costatum.AY119761 JCVI_READ_1105333704537 2.16E-55 Cyanothece_sp._ATCC_51142.CAU39610 JCVI_READ_1105333704537 8.23E-52
chloroplast_Skeletonema_costatum.AY119761 JCVI_READ_1103242794918 2.16E-55 Cyanothece_sp._ATCC_51142.CAU39610 JCVI_READ_1103242794918 8.23E-52
chloroplast_Emiliania_huxleyi.AY675521 JCVI_READ_1492597 2.16E-55 Cyanothece_sp._ATCC_51142.CAU39610 JCVI_READ_1492597 8.23E-52
chloroplast_Skeletonema_costatum.AY119761 JCVI_READ_1103242348942 2.16E-55 Cyanothece_sp._ATCC_51142.CAU39610 JCVI_READ_1103242348942 8.23E-52
chloroplast_Skeletonema_costatum.AY119761 JCVI_READ_1093025046341 1.11E-38 Cyanothece_sp._ATCC_51142.CAU39610 JCVI_READ_1093025046341 8.23E-52
chloroplast_Micromonas_pusilla.EU851965 JCVI_READ_1092402552587 6.1E-40 Cyanothece_sp._ATCC_51142.CAU39610 JCVI_READ_1092402552587 8.23E-52
chloroplast_Micromonas_pusilla.EU851965 JCVI_READ_1095901381160 3.91E-41 Cyanothece_sp._ATCC_51142.CAU39610 JCVI_READ_1095901381160 8.23E-52
chloroplast_Micromonas_pusilla.EU851965 JCVI_READ_1092963277536 1.03E-44 Cyanothece_sp._ATCC_51142.CAU39610 JCVI_READ_1092963277536 8.23E-52
chloroplast_Skeletonema_costatum.AY119761 JCVI_READ_1095901381160 7.64E-46 Cyanothece_sp._ATCC_51142.CAU39610 JCVI_READ_1095901381160 8.23E-52
chloroplast_Skeletonema_costatum.AY119761 JCVI_READ_1103359573063 1.24E-47 Cyanothece_sp._ATCC_51142.CAU39610 JCVI_READ_1103359573063 8.23E-52
chloroplast_Skeletonema_costatum.AY119761 JCVI_READ_1108799357868 1.93E-46 Cyanothece_sp._ATCC_51142.CAU39610 JCVI_READ_1108799357868 3.25E-51
chloroplast_Skeletonema_costatum.AY119761 JCVI_READ_1108799571599 4.71E-44 Cyanothece_sp._ATCC_51142.CAU39610 JCVI_READ_1108799571599 3.25E-51
chloroplast_Skeletonema_costatum.AY119761 JCVI_READ_1102140272622 1.39E-56 Cyanothece_sp._ATCC_51142.CAU39610 JCVI_READ_1102140272622 3.25E-51
chloroplast_Micromonas_pusilla.EU851965 JCVI_READ_1108799670583 2.7E-48 Cyanothece_sp._ATCC_51142.CAU39610 JCVI_READ_1108799670583 3.25E-51
chloroplast_Emiliania_huxleyi.AY675521 JCVI_READ_1105333434111 2.01E-49 Cyanothece_sp._ATCC_51142.CAU39610 JCVI_READ_1105333434111 3.25E-51
chloroplast_Emiliania_huxleyi.AY675521 JCVI_READ_1093015584002 2.01E-49 Cyanothece_sp._ATCC_51142.CAU39610 JCVI_READ_1093015584002 3.25E-51
chloroplast_Emiliania_huxleyi.AY675521 JCVI_READ_1093016247552 2.01E-49 Cyanothece_sp._ATCC_51142.CAU39610 JCVI_READ_1093016247552 3.25E-51
chloroplast_Emiliania_huxleyi.AY675521 JCVI_READ_1103668615531 2.08E-52 Cyanothece_sp._ATCC_51142.CAU39610 JCVI_READ_1103668615531 3.25E-51
chloroplast_Skeletonema_costatum.AY119761 JCVI_READ_1105297198884 1.07E-72 Cyanothece_sp._ATCC_51142.CAU39610 JCVI_READ_1105297198884 3.25E-51
chloroplast_Emiliania_huxleyi.AY675521 JCVI_READ_1108799670583 4.23E-72 Cyanothece_sp._ATCC_51142.CAU39610 JCVI_READ_1108799670583 3.25E-51
chloroplast_Emiliania_huxleyi.AY675521 JCVI_READ_1102140272622 7.12E-77 Cyanothece_sp._ATCC_51142.CAU39610 JCVI_READ_1102140272622 3.25E-51
chloroplast_Emiliania_huxleyi.AY675521 JCVI_READ_1108799357868 2.92E-79 Cyanothece_sp._ATCC_51142.CAU39610 JCVI_READ_1108799357868 3.25E-51
chloroplast_Emiliania_huxleyi.AY675521 JCVI_READ_1092345389725 1.5E-99 Cyanothece_sp._ATCC_51142.CAU39610 JCVI_READ_1092345389725 3.25E-51
chloroplast_Skeletonema_costatum.AY119761 JCVI_READ_1093015584002 1.07E-35 Cyanothece_sp._ATCC_51142.CAU39610 JCVI_READ_1093015584002 3.25E-51
chloroplast_Skeletonema_costatum.AY119761 JCVI_READ_1103668615531 1.07E-35 Cyanothece_sp._ATCC_51142.CAU39610 JCVI_READ_1103668615531 3.25E-51
chloroplast_Skeletonema_costatum.AY119761 JCVI_READ_1093016247552 1.07E-35 Cyanothece_sp._ATCC_51142.CAU39610 JCVI_READ_1093016247552 3.25E-51
chloroplast_Skeletonema_costatum.AY119761 JCVI_READ_1105333434111 1.07E-35 Cyanothece_sp._ATCC_51142.CAU39610 JCVI_READ_1105333434111 3.25E-51
chloroplast_Micromonas_pusilla.EU851965 JCVI_READ_1092345389725 5.47E-68 Cyanothece_sp._ATCC_51142.CAU39610 JCVI_READ_1092345389725 3.25E-51
chloroplast_Micromonas_pusilla.EU851965 JCVI_READ_1105297198884 2.08E-64 Cyanothece_sp._ATCC_51142.CAU39610 JCVI_READ_1105297198884 3.25E-51
chloroplast_Skeletonema_costatum.AY119761 JCVI_READ_1092345389725 3.78E-63 Cyanothece_sp._ATCC_51142.CAU39610 JCVI_READ_1092345389725 3.25E-51
chloroplast_Emiliania_huxleyi.AY675521 JCVI_READ_1105297198884 5.9E-62 Cyanothece_sp._ATCC_51142.CAU39610 JCVI_READ_1105297198884 3.25E-51
chloroplast_Micromonas_pusilla.EU851965 JCVI_READ_1108799571599 1.29E-62 Cyanothece_sp._ATCC_51142.CAU39610 JCVI_READ_1108799571599 3.25E-51
chloroplast_Skeletonema_costatum.AY119761 JCVI_READ_1108799670583 3.78E-63 Cyanothece_sp._ATCC_51142.CAU39610 JCVI_READ_1108799670583 3.25E-51
chloroplast_Micromonas_pusilla.EU851965 JCVI_READ_1108799357868 3.13E-60 Cyanothece_sp._ATCC_51142.CAU39610 JCVI_READ_1108799357868 3.25E-51
chloroplast_Emiliania_huxleyi.AY675521 JCVI_READ_1108799571599 2.25E-58 Cyanothece_sp._ATCC_51142.CAU39610 JCVI_READ_1108799571599 3.25E-51
chloroplast_Emiliania_huxleyi.AY675521 JCVI_READ_1103769897928 2.25E-58 Cyanothece_sp._ATCC_51142.CAU39610 JCVI_READ_1103769897928 1.29E-50
chloroplast_Micromonas_pusilla.EU851965 JCVI_READ_1092256124469 7.64E-58 Cyanothece_sp._ATCC_51142.CAU39610 JCVI_READ_1092256124469 1.29E-50
chloroplast_Micromonas_pusilla.EU851965 JCVI_READ_1091138273305 7.64E-58 Cyanothece_sp._ATCC_51142.CAU39610 JCVI_READ_1091138273305 1.29E-50
chloroplast_Skeletonema_costatum.AY119761 JCVI_READ_1092963323325 5.68E-59 Cyanothece_sp._ATCC_51142.CAU39610 JCVI_READ_1092963323325 1.29E-50
chloroplast_Emiliania_huxleyi.AY675521 JCVI_READ_1103242865972 3.78E-63 Cyanothece_sp._ATCC_51142.CAU39610 JCVI_READ_1103242865972 1.29E-50
chloroplast_Emiliania_huxleyi.AY675521 JCVI_READ_1103242420707 3.78E-63 Cyanothece_sp._ATCC_51142.CAU39610 JCVI_READ_1103242420707 1.29E-50
chloroplast_Emiliania_huxleyi.AY675521 JCVI_READ_1092351352599 2.42E-64 Cyanothece_sp._ATCC_51142.CAU39610 JCVI_READ_1092351352599 1.29E-50
chloroplast_Emiliania_huxleyi.AY675521 JCVI_READ_1103242686825 3.92E-66 Cyanothece_sp._ATCC_51142.CAU39610 JCVI_READ_1103242686825 1.29E-50
chloroplast_Skeletonema_costatum.AY119761 JCVI_READ_1105333552213 6.36E-68 Cyanothece_sp._ATCC_51142.CAU39610 JCVI_READ_1105333552213 1.29E-50
chloroplast_Emiliania_huxleyi.AY675521 JCVI_READ_1103668725205 2.51E-67 Cyanothece_sp._ATCC_51142.CAU39610 JCVI_READ_1103668725205 1.29E-50
chloroplast_Skeletonema_costatum.AY119761 JCVI_READ_1092351352599 1.03E-69 Cyanothece_sp._ATCC_51142.CAU39610 JCVI_READ_1092351352599 1.29E-50
chloroplast_Skeletonema_costatum.AY119761 JCVI_READ_1103242865972 1.66E-34 Cyanothece_sp._ATCC_51142.CAU39610 JCVI_READ_1103242865972 1.29E-50
chloroplast_Emiliania_huxleyi.AY675521 JCVI_READ_1105333552213 1.81E-151 Cyanothece_sp._ATCC_51142.CAU39610 JCVI_READ_1105333552213 1.29E-50
chloroplast_Emiliania_huxleyi.AY675521 JCVI_READ_1092256124469 1.5E-99 Cyanothece_sp._ATCC_51142.CAU39610 JCVI_READ_1092256124469 1.29E-50
chloroplast_Emiliania_huxleyi.AY675521 JCVI_READ_1092963323325 1.68E-108 Cyanothece_sp._ATCC_51142.CAU39610 JCVI_READ_1092963323325 1.29E-50
chloroplast_Emiliania_huxleyi.AY675521 JCVI_READ_1091142136531 1.34E-90 Cyanothece_sp._ATCC_51142.CAU39610 JCVI_READ_1091142136531 1.29E-50
chloroplast_Emiliania_huxleyi.AY675521 JCVI_READ_1093017396775 5.29E-90 Cyanothece_sp._ATCC_51142.CAU39610 JCVI_READ_1093017396775 1.29E-50
chloroplast_Emiliania_huxleyi.AY675521 JCVI_READ_1091138273305 6.6E-71 Cyanothece_sp._ATCC_51142.CAU39610 JCVI_READ_1091138273305 1.29E-50
chloroplast_Emiliania_huxleyi.AY675521 JCVI_READ_1105333404154 1.07E-72 Cyanothece_sp._ATCC_51142.CAU39610 JCVI_READ_1105333404154 1.29E-50
chloroplast_Skeletonema_costatum.AY119761 JCVI_READ_1093017396775 2.08E-52 Cyanothece_sp._ATCC_51142.CAU39610 JCVI_READ_1093017396775 1.29E-50
chloroplast_Micromonas_pusilla.EU851965 JCVI_READ_1103242865972 1.79E-52 Cyanothece_sp._ATCC_51142.CAU39610 JCVI_READ_1103242865972 1.29E-50
chloroplast_Micromonas_pusilla.EU851965 JCVI_READ_1093017396775 1.79E-52 Cyanothece_sp._ATCC_51142.CAU39610 JCVI_READ_1093017396775 1.29E-50
chloroplast_Skeletonema_costatum.AY119761 JCVI_READ_1092345412453 8.23E-52 Cyanothece_sp._ATCC_51142.CAU39610 JCVI_READ_1092345412453 1.29E-50
chloroplast_Skeletonema_costatum.AY119761 JCVI_READ_1103769897928 3.25E-51 Cyanothece_sp._ATCC_51142.CAU39610 JCVI_READ_1103769897928 1.29E-50
chloroplast_Micromonas_pusilla.EU851965 JCVI_READ_1105333404154 1.11E-50 Cyanothece_sp._ATCC_51142.CAU39610 JCVI_READ_1105333404154 1.29E-50
chloroplast_Skeletonema_costatum.AY119761 JCVI_READ_1091140693628 2.01E-49 Cyanothece_sp._ATCC_51142.CAU39610 JCVI_READ_1091140693628 1.29E-50
chloroplast_Micromonas_pusilla.EU851965 JCVI_READ_1103242686825 4.37E-50 Cyanothece_sp._ATCC_51142.CAU39610 JCVI_READ_1103242686825 1.29E-50
chloroplast_Emiliania_huxleyi.AY675521 JCVI_READ_1091140693628 3.13E-48 Cyanothece_sp._ATCC_51142.CAU39610 JCVI_READ_1091140693628 1.29E-50
chloroplast_Micromonas_pusilla.EU851965 JCVI_READ_1103242420707 2.7E-48 Cyanothece_sp._ATCC_51142.CAU39610 JCVI_READ_1103242420707 1.29E-50
chloroplast_Skeletonema_costatum.AY119761 JCVI_READ_1103242420707 7.93E-49 Cyanothece_sp._ATCC_51142.CAU39610 JCVI_READ_1103242420707 1.29E-50
chloroplast_Skeletonema_costatum.AY119761 JCVI_READ_1091138273305 1.39E-56 Cyanothece_sp._ATCC_51142.CAU39610 JCVI_READ_1091138273305 1.29E-50
chloroplast_Skeletonema_costatum.AY119761 JCVI_READ_1105333404154 1.39E-56 Cyanothece_sp._ATCC_51142.CAU39610 JCVI_READ_1105333404154 1.29E-50
chloroplast_Skeletonema_costatum.AY119761 JCVI_READ_1091142136531 1.39E-56 Cyanothece_sp._ATCC_51142.CAU39610 JCVI_READ_1091142136531 1.29E-50
chloroplast_Skeletonema_costatum.AY119761 JCVI_READ_1103668725205 5.47E-56 Cyanothece_sp._ATCC_51142.CAU39610 JCVI_READ_1103668725205 1.29E-50
chloroplast_Micromonas_pusilla.EU851965 JCVI_READ_1091142136531 1.86E-55 Cyanothece_sp._ATCC_51142.CAU39610 JCVI_READ_1091142136531 1.29E-50
chloroplast_Micromonas_pusilla.EU851965 JCVI_READ_1092963323325 4.54E-53 Cyanothece_sp._ATCC_51142.CAU39610 JCVI_READ_1092963323325 1.29E-50
chloroplast_Skeletonema_costatum.AY119761 JCVI_READ_1092256124469 3.38E-54 Cyanothece_sp._ATCC_51142.CAU39610 JCVI_READ_1092256124469 1.29E-50
chloroplast_Micromonas_pusilla.EU851965 JCVI_READ_1103668725205 6.58E-46 Cyanothece_sp._ATCC_51142.CAU39610 JCVI_READ_1103668725205 1.29E-50
chloroplast_Emiliania_huxleyi.AY675521 JCVI_READ_1095521470903 1.93E-46 Cyanothece_sp._ATCC_51142.CAU39610 JCVI_READ_1095521470903 1.29E-50
chloroplast_Micromonas_pusilla.EU851965 JCVI_READ_1092351352599 3.91E-41 Cyanothece_sp._ATCC_51142.CAU39610 JCVI_READ_1092351352599 1.29E-50
chloroplast_Micromonas_pusilla.EU851965 JCVI_READ_1095521470903 9.89E-42 Cyanothece_sp._ATCC_51142.CAU39610 JCVI_READ_1095521470903 1.29E-50
chloroplast_Skeletonema_costatum.AY119761 JCVI_READ_1103242686825 1.15E-41 Cyanothece_sp._ATCC_51142.CAU39610 JCVI_READ_1103242686825 1.29E-50
chloroplast_Skeletonema_costatum.AY119761 JCVI_READ_1092959653313 6.83E-37 Cyanothece_sp._ATCC_51142.CAU39610 JCVI_READ_1092959653313 1.29E-50
chloroplast_Micromonas_pusilla.EU851965 JCVI_READ_1092256163458 2.5E-42 Cyanothece_sp._ATCC_51142.CAU39610 JCVI_READ_1092256163458 5.08E-50
chloroplast_Skeletonema_costatum.AY119761 JCVI_READ_1092256163458 7.09E-40 Cyanothece_sp._ATCC_51142.CAU39610 JCVI_READ_1092256163458 5.08E-50
chloroplast_Skeletonema_costatum.AY119761 JCVI_READ_1092257179948 1.93E-46 Cyanothece_sp._ATCC_51142.CAU39610 JCVI_READ_1092257179948 5.08E-50
chloroplast_Micromonas_pusilla.EU851965 JCVI_READ_1103180650829 6.58E-46 Cyanothece_sp._ATCC_51142.CAU39610 JCVI_READ_1103180650829 5.08E-50
chloroplast_Skeletonema_costatum.AY119761 JCVI_READ_1105544141896 4.71E-44 Cyanothece_sp._ATCC_51142.CAU39610 JCVI_READ_1105544141896 5.08E-50
chloroplast_Skeletonema_costatum.AY119761 JCVI_READ_1095403574528 3.38E-54 Cyanothece_sp._ATCC_51142.CAU39610 JCVI_READ_1095403574528 5.08E-50
chloroplast_Emiliania_huxleyi.AY675521 JCVI_READ_929548 5.27E-53 Cyanothece_sp._ATCC_51142.CAU39610 JCVI_READ_929548 5.08E-50
chloroplast_Emiliania_huxleyi.AY675521 JCVI_READ_1103769547322 8.55E-55 Cyanothece_sp._ATCC_51142.CAU39610 JCVI_READ_1103769547322 5.08E-50
chloroplast_Emiliania_huxleyi.AY675521 JCVI_READ_1105544141896 8.55E-55 Cyanothece_sp._ATCC_51142.CAU39610 JCVI_READ_1105544141896 5.08E-50
chloroplast_Micromonas_pusilla.EU851965 JCVI_READ_1092344267980 7.36E-55 Cyanothece_sp._ATCC_51142.CAU39610 JCVI_READ_1092344267980 5.08E-50
chloroplast_Skeletonema_costatum.AY119761 JCVI_READ_1095978222072 5.47E-56 Cyanothece_sp._ATCC_51142.CAU39610 JCVI_READ_1095978222072 5.08E-50
chloroplast_Skeletonema_costatum.AY119761 JCVI_READ_1092344267980 1.39E-56 Cyanothece_sp._ATCC_51142.CAU39610 JCVI_READ_1092344267980 5.08E-50
chloroplast_Micromonas_pusilla.EU851965 JCVI_READ_1091145300028 1.19E-56 Cyanothece_sp._ATCC_51142.CAU39610 JCVI_READ_1091145300028 5.08E-50
chloroplast_Micromonas_pusilla.EU851965 JCVI_READ_1103769547322 2.8E-51 Cyanothece_sp._ATCC_51142.CAU39610 JCVI_READ_1103769547322 5.08E-50
chloroplast_Micromonas_pusilla.EU851965 JCVI_READ_1095403574528 1.79E-52 Cyanothece_sp._ATCC_51142.CAU39610 JCVI_READ_1095403574528 5.08E-50
chloroplast_Skeletonema_costatum.AY119761 JCVI_READ_1092342084671 1.8E-77 Cyanothece_sp._ATCC_51142.CAU39610 JCVI_READ_1092342084671 5.08E-50
chloroplast_Emiliania_huxleyi.AY675521 JCVI_READ_1095978222072 9.93E-67 Cyanothece_sp._ATCC_51142.CAU39610 JCVI_READ_1095978222072 5.08E-50
chloroplast_Skeletonema_costatum.AY119761 JCVI_READ_1103769547322 6.36E-68 Cyanothece_sp._ATCC_51142.CAU39610 JCVI_READ_1103769547322 5.08E-50
chloroplast_Micromonas_pusilla.EU851965 JCVI_READ_1092342084671 2.08E-64 Cyanothece_sp._ATCC_51142.CAU39610 JCVI_READ_1092342084671 5.08E-50
chloroplast_Emiliania_huxleyi.AY675521 JCVI_READ_1091145300028 6.13E-65 Cyanothece_sp._ATCC_51142.CAU39610 JCVI_READ_1091145300028 5.08E-50
chloroplast_Emiliania_huxleyi.AY675521 JCVI_READ_1092342084671 2.42E-64 Cyanothece_sp._ATCC_51142.CAU39610 JCVI_READ_1092342084671 5.08E-50
chloroplast_Emiliania_huxleyi.AY675521 JCVI_READ_1095403574528 5.9E-62 Cyanothece_sp._ATCC_51142.CAU39610 JCVI_READ_1095403574528 5.08E-50
chloroplast_Emiliania_huxleyi.AY675521 JCVI_READ_1092344267980 8.87E-58 Cyanothece_sp._ATCC_51142.CAU39610 JCVI_READ_1092344267980 5.08E-50
chloroplast_Emiliania_huxleyi.AY675521 JCVI_READ_1099742236587 5.68E-59 Cyanothece_sp._ATCC_51142.CAU39610 JCVI_READ_1099742236587 2.01E-49
chloroplast_Micromonas_pusilla.EU851965 JCVI_READ_1103668563357 1.24E-59 Cyanothece_sp._ATCC_51142.CAU39610 JCVI_READ_1103668563357 2.01E-49
chloroplast_Skeletonema_costatum.AY119761 JCVI_READ_1099956986343 1.44E-59 Cyanothece_sp._ATCC_51142.CAU39610 JCVI_READ_1099956986343 2.01E-49
chloroplast_Emiliania_huxleyi.AY675521 JCVI_READ_1092343133794 1.44E-59 Cyanothece_sp._ATCC_51142.CAU39610 JCVI_READ_1092343133794 2.01E-49
chloroplast_Emiliania_huxleyi.AY675521 JCVI_READ_1092343130383 1.44E-59 Cyanothece_sp._ATCC_51142.CAU39610 JCVI_READ_1092343130383 2.01E-49
chloroplast_Skeletonema_costatum.AY119761 JCVI_READ_1092372801295 5.9E-62 Cyanothece_sp._ATCC_51142.CAU39610 JCVI_READ_1092372801295 2.01E-49
chloroplast_Micromonas_pusilla.EU851965 JCVI_READ_1091144569709 1.29E-62 Cyanothece_sp._ATCC_51142.CAU39610 JCVI_READ_1091144569709 2.01E-49
chloroplast_Micromonas_pusilla.EU851965 JCVI_READ_1091143619925 5.08E-62 Cyanothece_sp._ATCC_51142.CAU39610 JCVI_READ_1091143619925 2.01E-49
chloroplast_Emiliania_huxleyi.AY675521 JCVI_READ_1099956986343 2.42E-64 Cyanothece_sp._ATCC_51142.CAU39610 JCVI_READ_1099956986343 2.01E-49
chloroplast_Emiliania_huxleyi.AY675521 JCVI_READ_1103668563357 3.78E-63 Cyanothece_sp._ATCC_51142.CAU39610 JCVI_READ_1103668563357 2.01E-49
chloroplast_Emiliania_huxleyi.AY675521 JCVI_READ_1092351433775 1.55E-65 Cyanothece_sp._ATCC_51142.CAU39610 JCVI_READ_1092351433775 2.01E-49
chloroplast_Emiliania_huxleyi.AY675521 JCVI_READ_1095460243322 9.93E-67 Cyanothece_sp._ATCC_51142.CAU39610 JCVI_READ_1095460243322 2.01E-49
chloroplast_Skeletonema_costatum.AY119761 JCVI_READ_1103668563357 3.92E-66 Cyanothece_sp._ATCC_51142.CAU39610 JCVI_READ_1103668563357 2.01E-49
chloroplast_Emiliania_huxleyi.AY675521 JCVI_READ_1093012103394 3.92E-66 Cyanothece_sp._ATCC_51142.CAU39610 JCVI_READ_1093012103394 2.01E-49
chloroplast_Micromonas_pusilla.EU851965 JCVI_READ_1092961009597 1.39E-68 Cyanothece_sp._ATCC_51142.CAU39610 JCVI_READ_1092961009597 2.01E-49
chloroplast_Emiliania_huxleyi.AY675521 JCVI_READ_1092372801295 4.07E-69 Cyanothece_sp._ATCC_51142.CAU39610 JCVI_READ_1092372801295 2.01E-49
chloroplast_Skeletonema_costatum.AY119761 JCVI_READ_1092351433775 4.39E-75 Cyanothece_sp._ATCC_51142.CAU39610 JCVI_READ_1092351433775 2.01E-49
chloroplast_Emiliania_huxleyi.AY675521 JCVI_READ_1092215144600 1.07E-72 Cyanothece_sp._ATCC_51142.CAU39610 JCVI_READ_1092215144600 2.01E-49
chloroplast_Emiliania_huxleyi.AY675521 JCVI_READ_1091143619925 6.6E-71 Cyanothece_sp._ATCC_51142.CAU39610 JCVI_READ_1091143619925 2.01E-49
chloroplast_Emiliania_huxleyi.AY675521 JCVI_READ_1091144569709 1.15E-78 Cyanothece_sp._ATCC_51142.CAU39610 JCVI_READ_1091144569709 2.01E-49
chloroplast_Micromonas_pusilla.EU851965 JCVI_READ_1092343133794 1.79E-52 Cyanothece_sp._ATCC_51142.CAU39610 JCVI_READ_1092343133794 2.01E-49
chloroplast_Micromonas_pusilla.EU851965 JCVI_READ_1093012103394 1.79E-52 Cyanothece_sp._ATCC_51142.CAU39610 JCVI_READ_1093012103394 2.01E-49
chloroplast_Micromonas_pusilla.EU851965 JCVI_READ_1092343130383 1.79E-52 Cyanothece_sp._ATCC_51142.CAU39610 JCVI_READ_1092343130383 2.01E-49
chloroplast_Micromonas_pusilla.EU851965 JCVI_READ_1092215144600 7.09E-52 Cyanothece_sp._ATCC_51142.CAU39610 JCVI_READ_1092215144600 2.01E-49
chloroplast_Micromonas_pusilla.EU851965 JCVI_READ_1092372801295 2.7E-48 Cyanothece_sp._ATCC_51142.CAU39610 JCVI_READ_1092372801295 2.01E-49
chloroplast_Skeletonema_costatum.AY119761 JCVI_READ_1095460243322 7.93E-49 Cyanothece_sp._ATCC_51142.CAU39610 JCVI_READ_1095460243322 2.01E-49
chloroplast_Micromonas_pusilla.EU851965 JCVI_READ_1095460243322 1.07E-47 Cyanothece_sp._ATCC_51142.CAU39610 JCVI_READ_1095460243322 2.01E-49
chloroplast_Emiliania_huxleyi.AY675521 JCVI_READ_1092256518028 5.08E-50 Cyanothece_sp._ATCC_51142.CAU39610 JCVI_READ_1092256518028 2.01E-49
chloroplast_Micromonas_pusilla.EU851965 JCVI_READ_1099742236587 4.37E-50 Cyanothece_sp._ATCC_51142.CAU39610 JCVI_READ_1099742236587 2.01E-49
chloroplast_Skeletonema_costatum.AY119761 JCVI_READ_1092990200144 1.39E-56 Cyanothece_sp._ATCC_51142.CAU39610 JCVI_READ_1092990200144 2.01E-49
chloroplast_Skeletonema_costatum.AY119761 JCVI_READ_1091143619925 1.39E-56 Cyanothece_sp._ATCC_51142.CAU39610 JCVI_READ_1091143619925 2.01E-49
chloroplast_Skeletonema_costatum.AY119761 JCVI_READ_1093012103394 1.39E-56 Cyanothece_sp._ATCC_51142.CAU39610 JCVI_READ_1093012103394 2.01E-49
chloroplast_Skeletonema_costatum.AY119761 JCVI_READ_1091140788569 1.39E-56 Cyanothece_sp._ATCC_51142.CAU39610 JCVI_READ_1091140788569 2.01E-49
chloroplast_Skeletonema_costatum.AY119761 JCVI_READ_1092341868416 1.39E-56 Cyanothece_sp._ATCC_51142.CAU39610 JCVI_READ_1092341868416 2.01E-49
chloroplast_Emiliania_huxleyi.AY675521 JCVI_READ_1103120923222 2.16E-55 Cyanothece_sp._ATCC_51142.CAU39610 JCVI_READ_1103120923222 2.01E-49
chloroplast_Emiliania_huxleyi.AY675521 JCVI_READ_1092990200144 3.38E-54 Cyanothece_sp._ATCC_51142.CAU39610 JCVI_READ_1092990200144 2.01E-49
chloroplast_Skeletonema_costatum.AY119761 JCVI_READ_1099742236587 3.38E-54 Cyanothece_sp._ATCC_51142.CAU39610 JCVI_READ_1099742236587 2.01E-49
chloroplast_Emiliania_huxleyi.AY675521 JCVI_READ_1091140788569 3.38E-54 Cyanothece_sp._ATCC_51142.CAU39610 JCVI_READ_1091140788569 2.01E-49
chloroplast_Emiliania_huxleyi.AY675521 JCVI_READ_1092341868416 3.38E-54 Cyanothece_sp._ATCC_51142.CAU39610 JCVI_READ_1092341868416 2.01E-49
chloroplast_Micromonas_pusilla.EU851965 JCVI_READ_1092990200144 4.06E-44 Cyanothece_sp._ATCC_51142.CAU39610 JCVI_READ_1092990200144 2.01E-49
chloroplast_Skeletonema_costatum.AY119761 JCVI_READ_1092343130383 7.64E-46 Cyanothece_sp._ATCC_51142.CAU39610 JCVI_READ_1092343130383 2.01E-49
chloroplast_Micromonas_pusilla.EU851965 JCVI_READ_1091140788569 2.6E-45 Cyanothece_sp._ATCC_51142.CAU39610 JCVI_READ_1091140788569 2.01E-49
chloroplast_Micromonas_pusilla.EU851965 JCVI_READ_1092341868416 2.6E-45 Cyanothece_sp._ATCC_51142.CAU39610 JCVI_READ_1092341868416 2.01E-49
chloroplast_Skeletonema_costatum.AY119761 JCVI_READ_1092343133794 7.64E-46 Cyanothece_sp._ATCC_51142.CAU39610 JCVI_READ_1092343133794 2.01E-49
chloroplast_Emiliania_huxleyi.AY675521 JCVI_READ_1093022078976 4.89E-47 Cyanothece_sp._ATCC_51142.CAU39610 JCVI_READ_1093022078976 2.01E-49
chloroplast_Micromonas_pusilla.EU851965 JCVI_READ_1092256518028 2.41E-39 Cyanothece_sp._ATCC_51142.CAU39610 JCVI_READ_1092256518028 2.01E-49
chloroplast_Skeletonema_costatum.AY119761 JCVI_READ_1091144569709 2.8E-39 Cyanothece_sp._ATCC_51142.CAU39610 JCVI_READ_1091144569709 2.01E-49
chloroplast_Skeletonema_costatum.AY119761 JCVI_READ_1095964483193 4.54E-41 Cyanothece_sp._ATCC_51142.CAU39610 JCVI_READ_1095964483193 2.01E-49
chloroplast_Micromonas_pusilla.EU851965 JCVI_READ_1099956986343 1.54E-40 Cyanothece_sp._ATCC_51142.CAU39610 JCVI_READ_1099956986343 2.01E-49
chloroplast_Skeletonema_costatum.AY119761 JCVI_READ_1092215144600 1.73E-37 Cyanothece_sp._ATCC_51142.CAU39610 JCVI_READ_1092215144600 2.01E-49
chloroplast_Skeletonema_costatum.AY119761 JCVI_READ_1092214979776 6.83E-37 Cyanothece_sp._ATCC_51142.CAU39610 JCVI_READ_1092214979776 7.93E-49
chloroplast_Micromonas_pusilla.EU851965 JCVI_READ_1092214979776 5.88E-37 Cyanothece_sp._ATCC_51142.CAU39610 JCVI_READ_1092214979776 7.93E-49
chloroplast_Micromonas_pusilla.EU851965 JCVI_READ_1095353001455 9.89E-42 Cyanothece_sp._ATCC_51142.CAU39610 JCVI_READ_1095353001455 7.93E-49
chloroplast_Micromonas_pusilla.EU851965 JCVI_READ_1092963235610 4.21E-47 Cyanothece_sp._ATCC_51142.CAU39610 JCVI_READ_1092963235610 7.93E-49
chloroplast_Skeletonema_costatum.AY119761 JCVI_READ_1092963235610 1.19E-44 Cyanothece_sp._ATCC_51142.CAU39610 JCVI_READ_1092963235610 7.93E-49
chloroplast_Micromonas_pusilla.EU851965 JCVI_READ_1091142206828 4.06E-44 Cyanothece_sp._ATCC_51142.CAU39610 JCVI_READ_1091142206828 7.93E-49
chloroplast_Emiliania_huxleyi.AY675521 JCVI_READ_1095353001455 1.33E-53 Cyanothece_sp._ATCC_51142.CAU39610 JCVI_READ_1095353001455 7.93E-49
chloroplast_Skeletonema_costatum.AY119761 JCVI_READ_1092963300605 3.38E-54 Cyanothece_sp._ATCC_51142.CAU39610 JCVI_READ_1092963300605 7.93E-49
chloroplast_Skeletonema_costatum.AY119761 JCVI_READ_1092351216441 3.51E-57 Cyanothece_sp._ATCC_51142.CAU39610 JCVI_READ_1092351216441 7.93E-49
chloroplast_Micromonas_pusilla.EU851965 JCVI_READ_1102140254190 4.37E-50 Cyanothece_sp._ATCC_51142.CAU39610 JCVI_READ_1102140254190 7.93E-49
chloroplast_Skeletonema_costatum.AY119761 JCVI_READ_1093022131331 7.93E-49 Cyanothece_sp._ATCC_51142.CAU39610 JCVI_READ_1093022131331 7.93E-49
chloroplast_Emiliania_huxleyi.AY675521 JCVI_READ_1092215037164 8.23E-52 Cyanothece_sp._ATCC_51142.CAU39610 JCVI_READ_1092215037164 7.93E-49
chloroplast_Emiliania_huxleyi.AY675521 JCVI_READ_1095901405009 2.08E-52 Cyanothece_sp._ATCC_51142.CAU39610 JCVI_READ_1095901405009 7.93E-49
chloroplast_Skeletonema_costatum.AY119761 JCVI_READ_1102140254190 2.08E-52 Cyanothece_sp._ATCC_51142.CAU39610 JCVI_READ_1102140254190 7.93E-49
chloroplast_Emiliania_huxleyi.AY675521 JCVI_READ_1105609323763 3.25E-51 Cyanothece_sp._ATCC_51142.CAU39610 JCVI_READ_1105609323763 7.93E-49
chloroplast_Micromonas_pusilla.EU851965 JCVI_READ_1105333578180 1.11E-50 Cyanothece_sp._ATCC_51142.CAU39610 JCVI_READ_1105333578180 7.93E-49
chloroplast_Emiliania_huxleyi.AY675521 JCVI_READ_1093022131331 2.92E-79 Cyanothece_sp._ATCC_51142.CAU39610 JCVI_READ_1093022131331 7.93E-49
chloroplast_Emiliania_huxleyi.AY675521 JCVI_READ_1105333578180 3.03E-82 Cyanothece_sp._ATCC_51142.CAU39610 JCVI_READ_1105333578180 7.93E-49
chloroplast_Emiliania_huxleyi.AY675521 JCVI_READ_1091142206828 8.58E-92 Cyanothece_sp._ATCC_51142.CAU39610 JCVI_READ_1091142206828 7.93E-49
chloroplast_Emiliania_huxleyi.AY675521 JCVI_READ_1092963300605 2.43E-101 Cyanothece_sp._ATCC_51142.CAU39610 JCVI_READ_1092963300605 7.93E-49
chloroplast_Emiliania_huxleyi.AY675521 JCVI_READ_1093022088187 3.52E-94 Cyanothece_sp._ATCC_51142.CAU39610 JCVI_READ_1093022088187 7.93E-49
chloroplast_Skeletonema_costatum.AY119761 JCVI_READ_1103769134142 2.7E-36 Cyanothece_sp._ATCC_51142.CAU39610 JCVI_READ_1103769134142 7.93E-49
chloroplast_Micromonas_pusilla.EU851965 JCVI_READ_1092963300605 5.27E-65 Cyanothece_sp._ATCC_51142.CAU39610 JCVI_READ_1092963300605 7.93E-49
chloroplast_Micromonas_pusilla.EU851965 JCVI_READ_1093022088187 8.23E-64 Cyanothece_sp._ATCC_51142.CAU39610 JCVI_READ_1093022088187 7.93E-49
chloroplast_Emiliania_huxleyi.AY675521 JCVI_READ_1102140254190 3.78E-63 Cyanothece_sp._ATCC_51142.CAU39610 JCVI_READ_1102140254190 7.93E-49
chloroplast_Micromonas_pusilla.EU851965 JCVI_READ_1093022131331 1.29E-62 Cyanothece_sp._ATCC_51142.CAU39610 JCVI_READ_1093022131331 7.93E-49
chloroplast_Emiliania_huxleyi.AY675521 JCVI_READ_1103769134142 1.44E-59 Cyanothece_sp._ATCC_51142.CAU39610 JCVI_READ_1103769134142 7.93E-49
chloroplast_Emiliania_huxleyi.AY675521 JCVI_READ_1092963235610 5.68E-59 Cyanothece_sp._ATCC_51142.CAU39610 JCVI_READ_1092963235610 7.93E-49
chloroplast_Emiliania_huxleyi.AY675521 JCVI_READ_1100018327502 1.44E-59 Cyanothece_sp._ATCC_51142.CAU39610 JCVI_READ_1100018327502 3.13E-48
chloroplast_Skeletonema_costatum.AY119761 JCVI_READ_1092344144705 1.49E-62 Cyanothece_sp._ATCC_51142.CAU39610 JCVI_READ_1092344144705 3.13E-48
chloroplast_Emiliania_huxleyi.AY675521 JCVI_READ_1108839265797 5.9E-62 Cyanothece_sp._ATCC_51142.CAU39610 JCVI_READ_1108839265797 3.13E-48
chloroplast_Emiliania_huxleyi.AY675521 JCVI_READ_1092343782562 9.21E-61 Cyanothece_sp._ATCC_51142.CAU39610 JCVI_READ_1092343782562 3.13E-48
chloroplast_Emiliania_huxleyi.AY675521 JCVI_READ_1095522264276 6.13E-65 Cyanothece_sp._ATCC_51142.CAU39610 JCVI_READ_1095522264276 3.13E-48
chloroplast_Emiliania_huxleyi.AY675521 JCVI_READ_1108829902466 1.03E-69 Cyanothece_sp._ATCC_51142.CAU39610 JCVI_READ_1108829902466 3.13E-48
chloroplast_Emiliania_huxleyi.AY675521 JCVI_READ_1095458040170 2.61E-70 Cyanothece_sp._ATCC_51142.CAU39610 JCVI_READ_1095458040170 3.13E-48
chloroplast_Emiliania_huxleyi.AY675521 JCVI_READ_1092344144705 9.93E-67 Cyanothece_sp._ATCC_51142.CAU39610 JCVI_READ_1092344144705 3.13E-48
chloroplast_Micromonas_pusilla.EU851965 JCVI_READ_1093012101525 1.43E-34 Cyanothece_sp._ATCC_51142.CAU39610 JCVI_READ_1093012101525 3.13E-48
chloroplast_Emiliania_huxleyi.AY675521 JCVI_READ_1103769076525 1.44E-96 Cyanothece_sp._ATCC_51142.CAU39610 JCVI_READ_1103769076525 3.13E-48
chloroplast_Emiliania_huxleyi.AY675521 JCVI_READ_1103769979634 1.44E-96 Cyanothece_sp._ATCC_51142.CAU39610 JCVI_READ_1103769979634 3.13E-48
chloroplast_Skeletonema_costatum.AY119761 JCVI_READ_1108829902466 7.39E-80 Cyanothece_sp._ATCC_51142.CAU39610 JCVI_READ_1108829902466 3.13E-48
chloroplast_Emiliania_huxleyi.AY675521 JCVI_READ_1103242915326 2.61E-70 Cyanothece_sp._ATCC_51142.CAU39610 JCVI_READ_1103242915326 3.13E-48
chloroplast_Emiliania_huxleyi.AY675521 JCVI_READ_1108829953342 4.23E-72 Cyanothece_sp._ATCC_51142.CAU39610 JCVI_READ_1108829953342 3.13E-48
chloroplast_Skeletonema_costatum.AY119761 JCVI_READ_1092214951419 4.23E-72 Cyanothece_sp._ATCC_51142.CAU39610 JCVI_READ_1092214951419 3.13E-48
chloroplast_Emiliania_huxleyi.AY675521 JCVI_READ_1092343369903 1.67E-71 Cyanothece_sp._ATCC_51142.CAU39610 JCVI_READ_1092343369903 3.13E-48
chloroplast_Emiliania_huxleyi.AY675521 JCVI_READ_1093012101525 1.29E-50 Cyanothece_sp._ATCC_51142.CAU39610 JCVI_READ_1093012101525 3.13E-48
chloroplast_Micromonas_pusilla.EU851965 JCVI_READ_1092343782562 1.11E-50 Cyanothece_sp._ATCC_51142.CAU39610 JCVI_READ_1092343782562 3.13E-48
chloroplast_Micromonas_pusilla.EU851965 JCVI_READ_1108829902466 1.11E-50 Cyanothece_sp._ATCC_51142.CAU39610 JCVI_READ_1108829902466 3.13E-48
chloroplast_Emiliania_huxleyi.AY675521 JCVI_READ_1100018233067 1.29E-50 Cyanothece_sp._ATCC_51142.CAU39610 JCVI_READ_1100018233067 3.13E-48
chloroplast_Skeletonema_costatum.AY119761 JCVI_READ_1103242915326 3.25E-51 Cyanothece_sp._ATCC_51142.CAU39610 JCVI_READ_1103242915326 3.13E-48
chloroplast_Micromonas_pusilla.EU851965 JCVI_READ_1103769076525 4.54E-53 Cyanothece_sp._ATCC_51142.CAU39610 JCVI_READ_1103769076525 3.13E-48
chloroplast_Skeletonema_costatum.AY119761 JCVI_READ_1092343369903 8.23E-52 Cyanothece_sp._ATCC_51142.CAU39610 JCVI_READ_1092343369903 3.13E-48
chloroplast_Skeletonema_costatum.AY119761 JCVI_READ_1103769979634 8.23E-52 Cyanothece_sp._ATCC_51142.CAU39610 JCVI_READ_1103769979634 3.13E-48
chloroplast_Skeletonema_costatum.AY119761 JCVI_READ_1095458040170 7.93E-49 Cyanothece_sp._ATCC_51142.CAU39610 JCVI_READ_1095458040170 3.13E-48
chloroplast_Micromonas_pusilla.EU851965 JCVI_READ_1092344144705 2.7E-48 Cyanothece_sp._ATCC_51142.CAU39610 JCVI_READ_1092344144705 3.13E-48
chloroplast_Emiliania_huxleyi.AY675521 JCVI_READ_1092214951419 3.13E-48 Cyanothece_sp._ATCC_51142.CAU39610 JCVI_READ_1092214951419 3.13E-48
chloroplast_Skeletonema_costatum.AY119761 JCVI_READ_1103769076525 2.01E-49 Cyanothece_sp._ATCC_51142.CAU39610 JCVI_READ_1103769076525 3.13E-48
chloroplast_Emiliania_huxleyi.AY675521 JCVI_READ_1098213015876 2.01E-49 Cyanothece_sp._ATCC_51142.CAU39610 JCVI_READ_1098213015876 3.13E-48
chloroplast_Micromonas_pusilla.EU851965 JCVI_READ_1095458040170 7.36E-55 Cyanothece_sp._ATCC_51142.CAU39610 JCVI_READ_1095458040170 3.13E-48
chloroplast_Micromonas_pusilla.EU851965 JCVI_READ_1103242915326 7.36E-55 Cyanothece_sp._ATCC_51142.CAU39610 JCVI_READ_1103242915326 3.13E-48
chloroplast_Micromonas_pusilla.EU851965 JCVI_READ_1103769979634 4.54E-53 Cyanothece_sp._ATCC_51142.CAU39610 JCVI_READ_1103769979634 3.13E-48
chloroplast_Micromonas_pusilla.EU851965 JCVI_READ_1092343369903 4.54E-53 Cyanothece_sp._ATCC_51142.CAU39610 JCVI_READ_1092343369903 3.13E-48
chloroplast_Emiliania_huxleyi.AY675521 JCVI_READ_1093022101193 3.38E-54 Cyanothece_sp._ATCC_51142.CAU39610 JCVI_READ_1093022101193 3.13E-48
chloroplast_Skeletonema_costatum.AY119761 JCVI_READ_1093022101193 4.71E-44 Cyanothece_sp._ATCC_51142.CAU39610 JCVI_READ_1093022101193 3.13E-48
chloroplast_Micromonas_pusilla.EU851965 JCVI_READ_1108829953342 4.06E-44 Cyanothece_sp._ATCC_51142.CAU39610 JCVI_READ_1108829953342 3.13E-48
chloroplast_Skeletonema_costatum.AY119761 JCVI_READ_1092343782562 4.89E-47 Cyanothece_sp._ATCC_51142.CAU39610 JCVI_READ_1092343782562 3.13E-48
chloroplast_Micromonas_pusilla.EU851965 JCVI_READ_1098213015876 1.66E-46 Cyanothece_sp._ATCC_51142.CAU39610 JCVI_READ_1098213015876 3.13E-48
chloroplast_Emiliania_huxleyi.AY675521 JCVI_READ_1095522102140 1.93E-46 Cyanothece_sp._ATCC_51142.CAU39610 JCVI_READ_1095522102140 3.13E-48
chloroplast_Micromonas_pusilla.EU851965 JCVI_READ_1100018233067 2.5E-42 Cyanothece_sp._ATCC_51142.CAU39610 JCVI_READ_1100018233067 3.13E-48
chloroplast_Micromonas_pusilla.EU851965 JCVI_READ_1108839265797 6.33E-43 Cyanothece_sp._ATCC_51142.CAU39610 JCVI_READ_1108839265797 3.13E-48
chloroplast_Skeletonema_costatum.AY119761 JCVI_READ_1108829953342 1.86E-43 Cyanothece_sp._ATCC_51142.CAU39610 JCVI_READ_1108829953342 3.13E-48
chloroplast_Skeletonema_costatum.AY119761 JCVI_READ_1093012101525 1.79E-40 Cyanothece_sp._ATCC_51142.CAU39610 JCVI_READ_1093012101525 3.13E-48
chloroplast_Micromonas_pusilla.EU851965 JCVI_READ_1095522102140 9.89E-42 Cyanothece_sp._ATCC_51142.CAU39610 JCVI_READ_1095522102140 3.13E-48
chloroplast_Skeletonema_costatum.AY119761 JCVI_READ_1108839265797 2.8E-39 Cyanothece_sp._ATCC_51142.CAU39610 JCVI_READ_1108839265797 3.13E-48
chloroplast_Micromonas_pusilla.EU851965 JCVI_READ_1104230065693 6.33E-43 Cyanothece_sp._ATCC_51142.CAU39610 JCVI_READ_1104230065693 1.24E-47
chloroplast_Micromonas_pusilla.EU851965 JCVI_READ_1092960060281 2.5E-42 Cyanothece_sp._ATCC_51142.CAU39610 JCVI_READ_1092960060281 1.24E-47
chloroplast_Micromonas_pusilla.EU851965 JCVI_READ_1105333630893 1.03E-44 Cyanothece_sp._ATCC_51142.CAU39610 JCVI_READ_1105333630893 1.24E-47
chloroplast_Micromonas_pusilla.EU851965 JCVI_READ_1091143137383 1.03E-44 Cyanothece_sp._ATCC_51142.CAU39610 JCVI_READ_1091143137383 1.24E-47
chloroplast_Skeletonema_costatum.AY119761 JCVI_READ_1104230065693 6.83E-37 Cyanothece_sp._ATCC_51142.CAU39610 JCVI_READ_1104230065693 1.24E-47
chloroplast_Skeletonema_costatum.AY119761 JCVI_READ_1092351316085 1.11E-38 Cyanothece_sp._ATCC_51142.CAU39610 JCVI_READ_1092351316085 1.24E-47
chloroplast_Skeletonema_costatum.AY119761 JCVI_READ_1566889 1.33E-53 Cyanothece_sp._ATCC_51142.CAU39610 JCVI_READ_1566889 1.24E-47
chloroplast_Skeletonema_costatum.AY119761 JCVI_READ_1095390041420 1.39E-56 Cyanothece_sp._ATCC_51142.CAU39610 JCVI_READ_1095390041420 1.24E-47
chloroplast_Micromonas_pusilla.EU851965 JCVI_READ_1095390041420 7.36E-55 Cyanothece_sp._ATCC_51142.CAU39610 JCVI_READ_1095390041420 1.24E-47
chloroplast_Skeletonema_costatum.AY119761 JCVI_READ_1105333630893 7.93E-49 Cyanothece_sp._ATCC_51142.CAU39610 JCVI_READ_1105333630893 1.24E-47
chloroplast_Micromonas_pusilla.EU851965 JCVI_READ_1103180710762 1.79E-52 Cyanothece_sp._ATCC_51142.CAU39610 JCVI_READ_1103180710762 1.24E-47
chloroplast_Emiliania_huxleyi.AY675521 JCVI_READ_1095901386804 3.25E-51 Cyanothece_sp._ATCC_51142.CAU39610 JCVI_READ_1095901386804 1.24E-47
chloroplast_Emiliania_huxleyi.AY675521 JCVI_READ_1093015576477 6.6E-71 Cyanothece_sp._ATCC_51142.CAU39610 JCVI_READ_1093015576477 1.24E-47
chloroplast_Skeletonema_costatum.AY119761 JCVI_READ_1092403982528 1.8E-77 Cyanothece_sp._ATCC_51142.CAU39610 JCVI_READ_1092403982528 1.24E-47
chloroplast_Emiliania_huxleyi.AY675521 JCVI_READ_1566889 1.15E-78 Cyanothece_sp._ATCC_51142.CAU39610 JCVI_READ_1566889 1.24E-47
chloroplast_Skeletonema_costatum.AY119761 JCVI_READ_1103180710762 1.94E-83 Cyanothece_sp._ATCC_51142.CAU39610 JCVI_READ_1103180710762 1.24E-47
chloroplast_Micromonas_pusilla.EU851965 JCVI_READ_1092351316085 3.63E-35 Cyanothece_sp._ATCC_51142.CAU39610 JCVI_READ_1092351316085 1.24E-47
chloroplast_Emiliania_huxleyi.AY675521 JCVI_READ_1105333630893 3.78E-63 Cyanothece_sp._ATCC_51142.CAU39610 JCVI_READ_1105333630893 1.24E-47
chloroplast_Emiliania_huxleyi.AY675521 JCVI_READ_1092403982528 2.42E-64 Cyanothece_sp._ATCC_51142.CAU39610 JCVI_READ_1092403982528 1.24E-47
chloroplast_Micromonas_pusilla.EU851965 JCVI_READ_1092403982528 2.08E-64 Cyanothece_sp._ATCC_51142.CAU39610 JCVI_READ_1092403982528 1.24E-47
chloroplast_Emiliania_huxleyi.AY675521 JCVI_READ_1091143137383 5.68E-59 Cyanothece_sp._ATCC_51142.CAU39610 JCVI_READ_1091143137383 1.24E-47
chloroplast_Emiliania_huxleyi.AY675521 JCVI_READ_1103180710762 2.25E-58 Cyanothece_sp._ATCC_51142.CAU39610 JCVI_READ_1103180710762 1.24E-47
chloroplast_Emiliania_huxleyi.AY675521 JCVI_READ_1092351316085 2.25E-58 Cyanothece_sp._ATCC_51142.CAU39610 JCVI_READ_1092351316085 1.24E-47
chloroplast_Emiliania_huxleyi.AY675521 JCVI_READ_1095390041420 8.87E-58 Cyanothece_sp._ATCC_51142.CAU39610 JCVI_READ_1095390041420 1.24E-47
chloroplast_Micromonas_pusilla.EU851965 JCVI_READ_1566889 3.02E-57 Cyanothece_sp._ATCC_51142.CAU39610 JCVI_READ_1566889 1.24E-47
chloroplast_Micromonas_pusilla.EU851965 JCVI_READ_1091142916753 1.93E-58 Cyanothece_sp._ATCC_51142.CAU39610 JCVI_READ_1091142916753 4.89E-47
chloroplast_Skeletonema_costatum.AY119761 JCVI_READ_1091140878509 5.68E-59 Cyanothece_sp._ATCC_51142.CAU39610 JCVI_READ_1091140878509 4.89E-47
chloroplast_Skeletonema_costatum.AY119761 JCVI_READ_1105333704557 5.68E-59 Cyanothece_sp._ATCC_51142.CAU39610 JCVI_READ_1105333704557 4.89E-47
chloroplast_Micromonas_pusilla.EU851965 JCVI_READ_1091140878509 1.24E-59 Cyanothece_sp._ATCC_51142.CAU39610 JCVI_READ_1091140878509 4.89E-47
chloroplast_Emiliania_huxleyi.AY675521 JCVI_READ_1095949521517 1.44E-59 Cyanothece_sp._ATCC_51142.CAU39610 JCVI_READ_1095949521517 4.89E-47
chloroplast_Skeletonema_costatum.AY119761 JCVI_READ_1092351171797 1.44E-59 Cyanothece_sp._ATCC_51142.CAU39610 JCVI_READ_1092351171797 4.89E-47
chloroplast_Micromonas_pusilla.EU851965 JCVI_READ_1095907182231 7.93E-61 Cyanothece_sp._ATCC_51142.CAU39610 JCVI_READ_1095907182231 4.89E-47
chloroplast_Emiliania_huxleyi.AY675521 JCVI_READ_1105333704557 9.21E-61 Cyanothece_sp._ATCC_51142.CAU39610 JCVI_READ_1105333704557 4.89E-47
chloroplast_Emiliania_huxleyi.AY675521 JCVI_READ_1091140690534 2.33E-61 Cyanothece_sp._ATCC_51142.CAU39610 JCVI_READ_1091140690534 4.89E-47
chloroplast_Micromonas_pusilla.EU851965 JCVI_READ_1105333704557 2.08E-64 Cyanothece_sp._ATCC_51142.CAU39610 JCVI_READ_1105333704557 4.89E-47
chloroplast_Emiliania_huxleyi.AY675521 JCVI_READ_1095901436971 9.56E-64 Cyanothece_sp._ATCC_51142.CAU39610 JCVI_READ_1095901436971 4.89E-47
chloroplast_Emiliania_huxleyi.AY675521 JCVI_READ_1092256063135 9.93E-67 Cyanothece_sp._ATCC_51142.CAU39610 JCVI_READ_1092256063135 4.89E-47
chloroplast_Emiliania_huxleyi.AY675521 JCVI_READ_1103180982027 9.93E-67 Cyanothece_sp._ATCC_51142.CAU39610 JCVI_READ_1103180982027 4.89E-47
chloroplast_Emiliania_huxleyi.AY675521 JCVI_READ_1091142916753 2.61E-70 Cyanothece_sp._ATCC_51142.CAU39610 JCVI_READ_1091142916753 4.89E-47
chloroplast_Emiliania_huxleyi.AY675521 JCVI_READ_1091140878509 1.61E-68 Cyanothece_sp._ATCC_51142.CAU39610 JCVI_READ_1091140878509 4.89E-47
chloroplast_Emiliania_huxleyi.AY675521 JCVI_READ_1095907182231 2.92E-79 Cyanothece_sp._ATCC_51142.CAU39610 JCVI_READ_1095907182231 4.89E-47
chloroplast_Skeletonema_costatum.AY119761 JCVI_READ_1103180982027 2.81E-76 Cyanothece_sp._ATCC_51142.CAU39610 JCVI_READ_1103180982027 4.89E-47
chloroplast_Emiliania_huxleyi.AY675521 JCVI_READ_1103180809375 1.67E-71 Cyanothece_sp._ATCC_51142.CAU39610 JCVI_READ_1103180809375 4.89E-47
chloroplast_Emiliania_huxleyi.AY675521 JCVI_READ_1092351171797 1.67E-71 Cyanothece_sp._ATCC_51142.CAU39610 JCVI_READ_1092351171797 4.89E-47
chloroplast_Skeletonema_costatum.AY119761 JCVI_READ_1095901436971 1.29E-50 Cyanothece_sp._ATCC_51142.CAU39610 JCVI_READ_1095901436971 4.89E-47
chloroplast_Micromonas_pusilla.EU851965 JCVI_READ_1092351171797 1.11E-50 Cyanothece_sp._ATCC_51142.CAU39610 JCVI_READ_1092351171797 4.89E-47
chloroplast_Micromonas_pusilla.EU851965 JCVI_READ_1103180809375 4.54E-53 Cyanothece_sp._ATCC_51142.CAU39610 JCVI_READ_1103180809375 4.89E-47
chloroplast_Emiliania_huxleyi.AY675521 JCVI_READ_1092963283264 5.27E-53 Cyanothece_sp._ATCC_51142.CAU39610 JCVI_READ_1092963283264 4.89E-47
chloroplast_Emiliania_huxleyi.AY675521 JCVI_READ_1092402515714 2.08E-52 Cyanothece_sp._ATCC_51142.CAU39610 JCVI_READ_1092402515714 4.89E-47
chloroplast_Skeletonema_costatum.AY119761 JCVI_READ_1092963283264 2.08E-52 Cyanothece_sp._ATCC_51142.CAU39610 JCVI_READ_1092963283264 4.89E-47
chloroplast_Skeletonema_costatum.AY119761 JCVI_READ_1092344255285 7.93E-49 Cyanothece_sp._ATCC_51142.CAU39610 JCVI_READ_1092344255285 4.89E-47
chloroplast_Micromonas_pusilla.EU851965 JCVI_READ_1095949521517 1.73E-49 Cyanothece_sp._ATCC_51142.CAU39610 JCVI_READ_1095949521517 4.89E-47
chloroplast_Skeletonema_costatum.AY119761 JCVI_READ_1427412 5.08E-50 Cyanothece_sp._ATCC_51142.CAU39610 JCVI_READ_1427412 4.89E-47
chloroplast_Micromonas_pusilla.EU851965 JCVI_READ_1091140690534 4.37E-50 Cyanothece_sp._ATCC_51142.CAU39610 JCVI_READ_1091140690534 4.89E-47
chloroplast_Micromonas_pusilla.EU851965 JCVI_READ_1095901436971 4.37E-50 Cyanothece_sp._ATCC_51142.CAU39610 JCVI_READ_1095901436971 4.89E-47
chloroplast_Micromonas_pusilla.EU851965 JCVI_READ_1092256063135 4.71E-56 Cyanothece_sp._ATCC_51142.CAU39610 JCVI_READ_1092256063135 4.89E-47
chloroplast_Skeletonema_costatum.AY119761 JCVI_READ_1105333549488 3.51E-57 Cyanothece_sp._ATCC_51142.CAU39610 JCVI_READ_1105333549488 4.89E-47
chloroplast_Emiliania_huxleyi.AY675521 JCVI_READ_1092344255285 3.51E-57 Cyanothece_sp._ATCC_51142.CAU39610 JCVI_READ_1092344255285 4.89E-47
chloroplast_Micromonas_pusilla.EU851965 JCVI_READ_1103180982027 3.02E-57 Cyanothece_sp._ATCC_51142.CAU39610 JCVI_READ_1103180982027 4.89E-47
chloroplast_Skeletonema_costatum.AY119761 JCVI_READ_1091140690534 1.39E-56 Cyanothece_sp._ATCC_51142.CAU39610 JCVI_READ_1091140690534 4.89E-47
chloroplast_Emiliania_huxleyi.AY675521 JCVI_READ_1092342115575 1.33E-53 Cyanothece_sp._ATCC_51142.CAU39610 JCVI_READ_1092342115575 4.89E-47
chloroplast_Emiliania_huxleyi.AY675521 JCVI_READ_1095949521517 8.55E-55 Cyanothece_sp._ATCC_51142.CAU39610 JCVI_READ_1095949521517 4.89E-47
chloroplast_Emiliania_huxleyi.AY675521 JCVI_READ_1091143260662 8.55E-55 Cyanothece_sp._ATCC_51142.CAU39610 JCVI_READ_1091143260662 4.89E-47
chloroplast_Emiliania_huxleyi.AY675521 JCVI_READ_1095907182231 8.55E-55 Cyanothece_sp._ATCC_51142.CAU39610 JCVI_READ_1095907182231 4.89E-47
chloroplast_Emiliania_huxleyi.AY675521 JCVI_READ_1091142916753 8.55E-55 Cyanothece_sp._ATCC_51142.CAU39610 JCVI_READ_1091142916753 4.89E-47
chloroplast_Emiliania_huxleyi.AY675521 JCVI_READ_1092256063135 8.55E-55 Cyanothece_sp._ATCC_51142.CAU39610 JCVI_READ_1092256063135 4.89E-47
chloroplast_Micromonas_pusilla.EU851965 JCVI_READ_1092963283264 3.76E-38 Cyanothece_sp._ATCC_51142.CAU39610 JCVI_READ_1092963283264 4.89E-47
chloroplast_Skeletonema_costatum.AY119761 JCVI_READ_1095907182231 1.15E-41 Cyanothece_sp._ATCC_51142.CAU39610 JCVI_READ_1095907182231 4.89E-47
chloroplast_Skeletonema_costatum.AY119761 JCVI_READ_1092256063135 1.15E-41 Cyanothece_sp._ATCC_51142.CAU39610 JCVI_READ_1092256063135 4.89E-47
chloroplast_Skeletonema_costatum.AY119761 JCVI_READ_1091142916753 1.15E-41 Cyanothece_sp._ATCC_51142.CAU39610 JCVI_READ_1091142916753 4.89E-47
chloroplast_Skeletonema_costatum.AY119761 JCVI_READ_1095963333858 1.15E-41 Cyanothece_sp._ATCC_51142.CAU39610 JCVI_READ_1095963333858 4.89E-47
chloroplast_Skeletonema_costatum.AY119761 JCVI_READ_1095949521517 4.54E-41 Cyanothece_sp._ATCC_51142.CAU39610 JCVI_READ_1095949521517 4.89E-47
chloroplast_Micromonas_pusilla.EU851965 JCVI_READ_1092344255285 1.54E-40 Cyanothece_sp._ATCC_51142.CAU39610 JCVI_READ_1092344255285 4.89E-47
chloroplast_Micromonas_pusilla.EU851965 JCVI_READ_1091142005112 3.91E-41 Cyanothece_sp._ATCC_51142.CAU39610 JCVI_READ_1091142005112 1.93E-46
chloroplast_Micromonas_pusilla.EU851965 JCVI_READ_1095901455249 6.1E-40 Cyanothece_sp._ATCC_51142.CAU39610 JCVI_READ_1095901455249 1.93E-46
chloroplast_Micromonas_pusilla.EU851965 JCVI_READ_1095403430571 2.5E-42 Cyanothece_sp._ATCC_51142.CAU39610 JCVI_READ_1095403430571 1.93E-46
chloroplast_Skeletonema_costatum.AY119761 JCVI_READ_1092344260097 4.71E-44 Cyanothece_sp._ATCC_51142.CAU39610 JCVI_READ_1092344260097 1.93E-46
chloroplast_Skeletonema_costatum.AY119761 JCVI_READ_1091143596477 1.19E-44 Cyanothece_sp._ATCC_51142.CAU39610 JCVI_READ_1091143596477 1.93E-46
chloroplast_Micromonas_pusilla.EU851965 JCVI_READ_1095469493993 1.6E-43 Cyanothece_sp._ATCC_51142.CAU39610 JCVI_READ_1095469493993 1.93E-46
chloroplast_Skeletonema_costatum.AY119761 JCVI_READ_1095901455249 4.71E-44 Cyanothece_sp._ATCC_51142.CAU39610 JCVI_READ_1095901455249 1.93E-46
chloroplast_Micromonas_pusilla.EU851965 JCVI_READ_1103180753355 1.49E-37 Cyanothece_sp._ATCC_51142.CAU39610 JCVI_READ_1103180753355 1.93E-46
chloroplast_Micromonas_pusilla.EU851965 JCVI_READ_1092963318282 3.76E-38 Cyanothece_sp._ATCC_51142.CAU39610 JCVI_READ_1092963318282 1.93E-46
chloroplast_Skeletonema_costatum.AY119761 JCVI_READ_1104230128259 2.7E-36 Cyanothece_sp._ATCC_51142.CAU39610 JCVI_READ_1104230128259 1.93E-46
chloroplast_Emiliania_huxleyi.AY675521 JCVI_READ_1104230128259 8.55E-55 Cyanothece_sp._ATCC_51142.CAU39610 JCVI_READ_1104230128259 1.93E-46
chloroplast_Micromonas_pusilla.EU851965 JCVI_READ_1100018462230 7.36E-55 Cyanothece_sp._ATCC_51142.CAU39610 JCVI_READ_1100018462230 1.93E-46
chloroplast_Emiliania_huxleyi.AY675521 JCVI_READ_1103242265305 3.51E-57 Cyanothece_sp._ATCC_51142.CAU39610 JCVI_READ_1103242265305 1.93E-46
chloroplast_Skeletonema_costatum.AY119761 JCVI_READ_1103242466577 3.51E-57 Cyanothece_sp._ATCC_51142.CAU39610 JCVI_READ_1103242466577 1.93E-46
chloroplast_Skeletonema_costatum.AY119761 JCVI_READ_1103242284632 5.47E-56 Cyanothece_sp._ATCC_51142.CAU39610 JCVI_READ_1103242284632 1.93E-46
chloroplast_Micromonas_pusilla.EU851965 JCVI_READ_1092955359762 4.71E-56 Cyanothece_sp._ATCC_51142.CAU39610 JCVI_READ_1092955359762 1.93E-46
chloroplast_Micromonas_pusilla.EU851965 JCVI_READ_1091143596477 4.37E-50 Cyanothece_sp._ATCC_51142.CAU39610 JCVI_READ_1091143596477 1.93E-46
chloroplast_Micromonas_pusilla.EU851965 JCVI_READ_1103242265305 1.07E-47 Cyanothece_sp._ATCC_51142.CAU39610 JCVI_READ_1103242265305 1.93E-46
chloroplast_Emiliania_huxleyi.AY675521 JCVI_READ_1095901455249 2.08E-52 Cyanothece_sp._ATCC_51142.CAU39610 JCVI_READ_1095901455249 1.93E-46
chloroplast_Skeletonema_costatum.AY119761 JCVI_READ_1100018462230 8.23E-52 Cyanothece_sp._ATCC_51142.CAU39610 JCVI_READ_1100018462230 1.93E-46
chloroplast_Emiliania_huxleyi.AY675521 JCVI_READ_1092955214612 2.08E-52 Cyanothece_sp._ATCC_51142.CAU39610 JCVI_READ_1092955214612 1.93E-46
chloroplast_Emiliania_huxleyi.AY675521 JCVI_READ_1103180753355 6.6E-71 Cyanothece_sp._ATCC_51142.CAU39610 JCVI_READ_1103180753355 1.93E-46
chloroplast_Emiliania_huxleyi.AY675521 JCVI_READ_1100018462230 2.61E-70 Cyanothece_sp._ATCC_51142.CAU39610 JCVI_READ_1100018462230 1.93E-46
chloroplast_Skeletonema_costatum.AY119761 JCVI_READ_1092955359762 1.07E-35 Cyanothece_sp._ATCC_51142.CAU39610 JCVI_READ_1092955359762 1.93E-46
chloroplast_Skeletonema_costatum.AY119761 JCVI_READ_1092955214612 1.07E-35 Cyanothece_sp._ATCC_51142.CAU39610 JCVI_READ_1092955214612 1.93E-46
chloroplast_Micromonas_pusilla.EU851965 JCVI_READ_1092955214612 2.24E-33 Cyanothece_sp._ATCC_51142.CAU39610 JCVI_READ_1092955214612 1.93E-46
chloroplast_Emiliania_huxleyi.AY675521 JCVI_READ_1092955359762 1.61E-68 Cyanothece_sp._ATCC_51142.CAU39610 JCVI_READ_1092955359762 1.93E-46
chloroplast_Emiliania_huxleyi.AY675521 JCVI_READ_1092963318282 2.42E-64 Cyanothece_sp._ATCC_51142.CAU39610 JCVI_READ_1092963318282 1.93E-46
chloroplast_Emiliania_huxleyi.AY675521 JCVI_READ_1092344260097 9.56E-64 Cyanothece_sp._ATCC_51142.CAU39610 JCVI_READ_1092344260097 1.93E-46
chloroplast_Skeletonema_costatum.AY119761 JCVI_READ_1092963318282 3.78E-63 Cyanothece_sp._ATCC_51142.CAU39610 JCVI_READ_1092963318282 1.93E-46
chloroplast_Emiliania_huxleyi.AY675521 JCVI_READ_1091143596477 2.33E-61 Cyanothece_sp._ATCC_51142.CAU39610 JCVI_READ_1091143596477 1.93E-46
chloroplast_Skeletonema_costatum.AY119761 JCVI_READ_1103242265305 2.33E-61 Cyanothece_sp._ATCC_51142.CAU39610 JCVI_READ_1103242265305 1.93E-46
chloroplast_Emiliania_huxleyi.AY675521 JCVI_READ_1095403430571 1.44E-59 Cyanothece_sp._ATCC_51142.CAU39610 JCVI_READ_1095403430571 1.93E-46
chloroplast_Emiliania_huxleyi.AY675521 JCVI_READ_1091142005112 8.87E-58 Cyanothece_sp._ATCC_51142.CAU39610 JCVI_READ_1091142005112 1.93E-46
chloroplast_Micromonas_pusilla.EU851965 JCVI_READ_1102140345187 7.64E-58 Cyanothece_sp._ATCC_51142.CAU39610 JCVI_READ_1102140345187 7.64E-46
chloroplast_Emiliania_huxleyi.AY675521 JCVI_READ_1103359095949 2.25E-58 Cyanothece_sp._ATCC_51142.CAU39610 JCVI_READ_1103359095949 7.64E-46
chloroplast_Emiliania_huxleyi.AY675521 JCVI_READ_1092402601153 1.44E-59 Cyanothece_sp._ATCC_51142.CAU39610 JCVI_READ_1092402601153 7.64E-46
chloroplast_Micromonas_pusilla.EU851965 JCVI_READ_1091142146098 1.24E-59 Cyanothece_sp._ATCC_51142.CAU39610 JCVI_READ_1091142146098 7.64E-46
chloroplast_Micromonas_pusilla.EU851965 JCVI_READ_1103769927418 3.13E-60 Cyanothece_sp._ATCC_51142.CAU39610 JCVI_READ_1103769927418 7.64E-46
chloroplast_Micromonas_pusilla.EU851965 JCVI_READ_1451707 3.13E-60 Cyanothece_sp._ATCC_51142.CAU39610 JCVI_READ_1451707 7.64E-46
chloroplast_Micromonas_pusilla.EU851965 JCVI_READ_1091143137471 7.93E-61 Cyanothece_sp._ATCC_51142.CAU39610 JCVI_READ_1091143137471 7.64E-46
chloroplast_Micromonas_pusilla.EU851965 JCVI_READ_1095907182231 7.93E-61 Cyanothece_sp._ATCC_51142.CAU39610 JCVI_READ_1095907182231 7.64E-46
chloroplast_Emiliania_huxleyi.AY675521 JCVI_READ_1095456005109 2.33E-61 Cyanothece_sp._ATCC_51142.CAU39610 JCVI_READ_1095456005109 7.64E-46
chloroplast_Micromonas_pusilla.EU851965 JCVI_READ_1104230000622 1.29E-62 Cyanothece_sp._ATCC_51142.CAU39610 JCVI_READ_1104230000622 7.64E-46
chloroplast_Emiliania_huxleyi.AY675521 JCVI_READ_1091142146098 2.42E-64 Cyanothece_sp._ATCC_51142.CAU39610 JCVI_READ_1091142146098 7.64E-46
chloroplast_Skeletonema_costatum.AY119761 JCVI_READ_1103359095949 3.92E-66 Cyanothece_sp._ATCC_51142.CAU39610 JCVI_READ_1103359095949 7.64E-46
chloroplast_Emiliania_huxleyi.AY675521 JCVI_READ_1486371 3.92E-66 Cyanothece_sp._ATCC_51142.CAU39610 JCVI_READ_1486371 7.64E-46
chloroplast_Emiliania_huxleyi.AY675521 JCVI_READ_1103769904383 6.36E-68 Cyanothece_sp._ATCC_51142.CAU39610 JCVI_READ_1103769904383 7.64E-46
chloroplast_Emiliania_huxleyi.AY675521 JCVI_READ_1091139286498 6.36E-68 Cyanothece_sp._ATCC_51142.CAU39610 JCVI_READ_1091139286498 7.64E-46
chloroplast_Emiliania_huxleyi.AY675521 JCVI_READ_1102140345187 2.61E-70 Cyanothece_sp._ATCC_51142.CAU39610 JCVI_READ_1102140345187 7.64E-46
chloroplast_Emiliania_huxleyi.AY675521 JCVI_READ_1103769927418 1.44E-96 Cyanothece_sp._ATCC_51142.CAU39610 JCVI_READ_1103769927418 7.64E-46
chloroplast_Emiliania_huxleyi.AY675521 JCVI_READ_1451707 2.43E-101 Cyanothece_sp._ATCC_51142.CAU39610 JCVI_READ_1451707 7.64E-46
chloroplast_Emiliania_huxleyi.AY675521 JCVI_READ_1104230000622 2.34E-98 Cyanothece_sp._ATCC_51142.CAU39610 JCVI_READ_1104230000622 7.64E-46
chloroplast_Emiliania_huxleyi.AY675521 JCVI_READ_1092963381119 1.07E-72 Cyanothece_sp._ATCC_51142.CAU39610 JCVI_READ_1092963381119 7.64E-46
chloroplast_Micromonas_pusilla.EU851965 JCVI_READ_1091143107301 1.49E-74 Cyanothece_sp._ATCC_51142.CAU39610 JCVI_READ_1091143107301 7.64E-46
chloroplast_Emiliania_huxleyi.AY675521 JCVI_READ_1092215159219 1.73E-74 Cyanothece_sp._ATCC_51142.CAU39610 JCVI_READ_1092215159219 7.64E-46
chloroplast_Emiliania_huxleyi.AY675521 JCVI_READ_1091143336572 1.73E-74 Cyanothece_sp._ATCC_51142.CAU39610 JCVI_READ_1091143336572 7.64E-46
chloroplast_Emiliania_huxleyi.AY675521 JCVI_READ_1092215150893 1.73E-74 Cyanothece_sp._ATCC_51142.CAU39610 JCVI_READ_1092215150893 7.64E-46
chloroplast_Emiliania_huxleyi.AY675521 JCVI_READ_1095907182231 2.92E-79 Cyanothece_sp._ATCC_51142.CAU39610 JCVI_READ_1095907182231 7.64E-46
chloroplast_Emiliania_huxleyi.AY675521 JCVI_READ_1091143137471 2.92E-79 Cyanothece_sp._ATCC_51142.CAU39610 JCVI_READ_1091143137471 7.64E-46
chloroplast_Emiliania_huxleyi.AY675521 JCVI_READ_1091143107301 7.39E-80 Cyanothece_sp._ATCC_51142.CAU39610 JCVI_READ_1091143107301 7.64E-46
chloroplast_Skeletonema_costatum.AY119761 JCVI_READ_1095403586990 7.67E-83 Cyanothece_sp._ATCC_51142.CAU39610 JCVI_READ_1095403586990 7.64E-46
chloroplast_Skeletonema_costatum.AY119761 JCVI_READ_1093016320886 3.03E-82 Cyanothece_sp._ATCC_51142.CAU39610 JCVI_READ_1093016320886 7.64E-46
chloroplast_Emiliania_huxleyi.AY675521 JCVI_READ_1103769391409 2.17E-92 Cyanothece_sp._ATCC_51142.CAU39610 JCVI_READ_1103769391409 7.64E-46
chloroplast_Emiliania_huxleyi.AY675521 JCVI_READ_1108830084309 2.08E-52 Cyanothece_sp._ATCC_51142.CAU39610 JCVI_READ_1108830084309 7.64E-46
chloroplast_Micromonas_pusilla.EU851965 JCVI_READ_1103769904383 1.79E-52 Cyanothece_sp._ATCC_51142.CAU39610 JCVI_READ_1103769904383 7.64E-46
chloroplast_Emiliania_huxleyi.AY675521 JCVI_READ_1093016320886 2.08E-52 Cyanothece_sp._ATCC_51142.CAU39610 JCVI_READ_1093016320886 7.64E-46
chloroplast_Micromonas_pusilla.EU851965 JCVI_READ_1091143336572 7.09E-52 Cyanothece_sp._ATCC_51142.CAU39610 JCVI_READ_1091143336572 7.64E-46
chloroplast_Emiliania_huxleyi.AY675521 JCVI_READ_1091143137471 1.29E-50 Cyanothece_sp._ATCC_51142.CAU39610 JCVI_READ_1091143137471 7.64E-46
chloroplast_Skeletonema_costatum.AY119761 JCVI_READ_1451707 8.23E-52 Cyanothece_sp._ATCC_51142.CAU39610 JCVI_READ_1451707 7.64E-46
chloroplast_Emiliania_huxleyi.AY675521 JCVI_READ_1095403586990 1.29E-50 Cyanothece_sp._ATCC_51142.CAU39610 JCVI_READ_1095403586990 7.64E-46
chloroplast_Skeletonema_costatum.AY119761 JCVI_READ_1091139286498 7.93E-49 Cyanothece_sp._ATCC_51142.CAU39610 JCVI_READ_1091139286498 7.64E-46
chloroplast_Emiliania_huxleyi.AY675521 JCVI_READ_1092215159219 7.93E-49 Cyanothece_sp._ATCC_51142.CAU39610 JCVI_READ_1092215159219 7.64E-46
chloroplast_Micromonas_pusilla.EU851965 JCVI_READ_1103359095949 4.37E-50 Cyanothece_sp._ATCC_51142.CAU39610 JCVI_READ_1103359095949 7.64E-46
chloroplast_Emiliania_huxleyi.AY675521 JCVI_READ_1092344182838 5.08E-50 Cyanothece_sp._ATCC_51142.CAU39610 JCVI_READ_1092344182838 7.64E-46
chloroplast_Micromonas_pusilla.EU851965 JCVI_READ_1486371 4.37E-50 Cyanothece_sp._ATCC_51142.CAU39610 JCVI_READ_1486371 7.64E-46
chloroplast_Skeletonema_costatum.AY119761 JCVI_READ_1092963381119 2.01E-49 Cyanothece_sp._ATCC_51142.CAU39610 JCVI_READ_1092963381119 7.64E-46
chloroplast_Micromonas_pusilla.EU851965 JCVI_READ_1092215159219 4.71E-56 Cyanothece_sp._ATCC_51142.CAU39610 JCVI_READ_1092215159219 7.64E-46
chloroplast_Micromonas_pusilla.EU851965 JCVI_READ_1092215150893 4.71E-56 Cyanothece_sp._ATCC_51142.CAU39610 JCVI_READ_1092215150893 7.64E-46
chloroplast_Emiliania_huxleyi.AY675521 JCVI_READ_71179 2.16E-55 Cyanothece_sp._ATCC_51142.CAU39610 JCVI_READ_71179 7.64E-46
chloroplast_Micromonas_pusilla.EU851965 JCVI_READ_1092963381119 1.86E-55 Cyanothece_sp._ATCC_51142.CAU39610 JCVI_READ_1092963381119 7.64E-46
chloroplast_Emiliania_huxleyi.AY675521 JCVI_READ_1105297026649 8.55E-55 Cyanothece_sp._ATCC_51142.CAU39610 JCVI_READ_1105297026649 7.64E-46
chloroplast_Emiliania_huxleyi.AY675521 JCVI_READ_1095907182231 8.55E-55 Cyanothece_sp._ATCC_51142.CAU39610 JCVI_READ_1095907182231 7.64E-46
chloroplast_Skeletonema_costatum.AY119761 JCVI_READ_1102140345187 3.38E-54 Cyanothece_sp._ATCC_51142.CAU39610 JCVI_READ_1102140345187 7.64E-46
chloroplast_Emiliania_huxleyi.AY675521 JCVI_READ_1092342118561 1.33E-53 Cyanothece_sp._ATCC_51142.CAU39610 JCVI_READ_1092342118561 7.64E-46
chloroplast_Skeletonema_costatum.AY119761 JCVI_READ_1103769927418 3.38E-54 Cyanothece_sp._ATCC_51142.CAU39610 JCVI_READ_1103769927418 7.64E-46
chloroplast_Micromonas_pusilla.EU851965 JCVI_READ_1091139286498 4.54E-53 Cyanothece_sp._ATCC_51142.CAU39610 JCVI_READ_1091139286498 7.64E-46
chloroplast_Skeletonema_costatum.AY119761 JCVI_READ_1105297026649 6.83E-37 Cyanothece_sp._ATCC_51142.CAU39610 JCVI_READ_1105297026649 7.64E-46
chloroplast_Micromonas_pusilla.EU851965 JCVI_READ_1105297026649 5.88E-37 Cyanothece_sp._ATCC_51142.CAU39610 JCVI_READ_1105297026649 7.64E-46
chloroplast_Micromonas_pusilla.EU851965 JCVI_READ_1092344182838 3.76E-38 Cyanothece_sp._ATCC_51142.CAU39610 JCVI_READ_1092344182838 7.64E-46
chloroplast_Micromonas_pusilla.EU851965 JCVI_READ_1095456005109 4.06E-44 Cyanothece_sp._ATCC_51142.CAU39610 JCVI_READ_1095456005109 7.64E-46
chloroplast_Skeletonema_costatum.AY119761 JCVI_READ_1103769904383 4.71E-44 Cyanothece_sp._ATCC_51142.CAU39610 JCVI_READ_1103769904383 7.64E-46
chloroplast_Skeletonema_costatum.AY119761 JCVI_READ_1486371 4.71E-44 Cyanothece_sp._ATCC_51142.CAU39610 JCVI_READ_1486371 7.64E-46
chloroplast_Micromonas_pusilla.EU851965 JCVI_READ_1095403586990 2.6E-45 Cyanothece_sp._ATCC_51142.CAU39610 JCVI_READ_1095403586990 7.64E-46
chloroplast_Skeletonema_costatum.AY119761 JCVI_READ_71179 2.91E-42 Cyanothece_sp._ATCC_51142.CAU39610 JCVI_READ_71179 7.64E-46
chloroplast_Micromonas_pusilla.EU851965 JCVI_READ_1092402601153 2.5E-42 Cyanothece_sp._ATCC_51142.CAU39610 JCVI_READ_1092402601153 7.64E-46
chloroplast_Skeletonema_costatum.AY119761 JCVI_READ_1092215159219 1.15E-41 Cyanothece_sp._ATCC_51142.CAU39610 JCVI_READ_1092215159219 7.64E-46
chloroplast_Skeletonema_costatum.AY119761 JCVI_READ_1103769391409 1.15E-41 Cyanothece_sp._ATCC_51142.CAU39610 JCVI_READ_1103769391409 7.64E-46
chloroplast_Skeletonema_costatum.AY119761 JCVI_READ_1091143137471 1.15E-41 Cyanothece_sp._ATCC_51142.CAU39610 JCVI_READ_1091143137471 7.64E-46
chloroplast_Skeletonema_costatum.AY119761 JCVI_READ_1095907182231 1.15E-41 Cyanothece_sp._ATCC_51142.CAU39610 JCVI_READ_1095907182231 7.64E-46
chloroplast_Skeletonema_costatum.AY119761 JCVI_READ_1095456005109 1.79E-40 Cyanothece_sp._ATCC_51142.CAU39610 JCVI_READ_1095456005109 7.64E-46
chloroplast_Skeletonema_costatum.AY119761 JCVI_READ_1092342118561 2.8E-39 Cyanothece_sp._ATCC_51142.CAU39610 JCVI_READ_1092342118561 7.64E-46
chloroplast_Skeletonema_costatum.AY119761 JCVI_READ_1092344182838 1.11E-38 Cyanothece_sp._ATCC_51142.CAU39610 JCVI_READ_1092344182838 7.64E-46
chloroplast_Skeletonema_costatum.AY119761 JCVI_READ_1092215150893 1.15E-41 Cyanothece_sp._ATCC_51142.CAU39610 JCVI_READ_1092215150893 7.64E-46
chloroplast_Micromonas_pusilla.EU851965 JCVI_READ_1103769391409 3.91E-41 Cyanothece_sp._ATCC_51142.CAU39610 JCVI_READ_1103769391409 7.64E-46
chloroplast_Skeletonema_costatum.AY119761 JCVI_READ_1104230000622 4.54E-41 Cyanothece_sp._ATCC_51142.CAU39610 JCVI_READ_1104230000622 7.64E-46
chloroplast_Micromonas_pusilla.EU851965 JCVI_READ_1092216003549 3.91E-41 Cyanothece_sp._ATCC_51142.CAU39610 JCVI_READ_1092216003549 3.02E-45
chloroplast_Skeletonema_costatum.AY119761 JCVI_READ_1091138288836 4.54E-41 Cyanothece_sp._ATCC_51142.CAU39610 JCVI_READ_1091138288836 3.02E-45
chloroplast_Micromonas_pusilla.EU851965 JCVI_READ_1092256098023 1.54E-40 Cyanothece_sp._ATCC_51142.CAU39610 JCVI_READ_1092256098023 3.02E-45
chloroplast_Micromonas_pusilla.EU851965 JCVI_READ_1093017622690 2.41E-39 Cyanothece_sp._ATCC_51142.CAU39610 JCVI_READ_1093017622690 3.02E-45
chloroplast_Micromonas_pusilla.EU851965 JCVI_READ_1091138288836 6.33E-43 Cyanothece_sp._ATCC_51142.CAU39610 JCVI_READ_1091138288836 3.02E-45
chloroplast_Micromonas_pusilla.EU851965 JCVI_READ_1103466194309 2.6E-45 Cyanothece_sp._ATCC_51142.CAU39610 JCVI_READ_1103466194309 3.02E-45
chloroplast_Micromonas_pusilla.EU851965 JCVI_READ_1103242614540 1.03E-44 Cyanothece_sp._ATCC_51142.CAU39610 JCVI_READ_1103242614540 3.02E-45
chloroplast_Micromonas_pusilla.EU851965 JCVI_READ_1103668730556 4.21E-47 Cyanothece_sp._ATCC_51142.CAU39610 JCVI_READ_1103668730556 3.02E-45
chloroplast_Micromonas_pusilla.EU851965 JCVI_READ_1093015562294 1.07E-47 Cyanothece_sp._ATCC_51142.CAU39610 JCVI_READ_1093015562294 3.02E-45
chloroplast_Skeletonema_costatum.AY119761 JCVI_READ_1093017622690 1.73E-37 Cyanothece_sp._ATCC_51142.CAU39610 JCVI_READ_1093017622690 3.02E-45
chloroplast_Emiliania_huxleyi.AY675521 JCVI_READ_1091138288836 1.33E-53 Cyanothece_sp._ATCC_51142.CAU39610 JCVI_READ_1091138288836 3.02E-45
chloroplast_Emiliania_huxleyi.AY675521 JCVI_READ_1103359517112 1.33E-53 Cyanothece_sp._ATCC_51142.CAU39610 JCVI_READ_1103359517112 3.02E-45
chloroplast_Emiliania_huxleyi.AY675521 JCVI_READ_1091140675196 3.51E-57 Cyanothece_sp._ATCC_51142.CAU39610 JCVI_READ_1091140675196 3.02E-45
chloroplast_Skeletonema_costatum.AY119761 JCVI_READ_1103359517112 1.39E-56 Cyanothece_sp._ATCC_51142.CAU39610 JCVI_READ_1103359517112 3.02E-45
chloroplast_Skeletonema_costatum.AY119761 JCVI_READ_1103668730556 5.08E-50 Cyanothece_sp._ATCC_51142.CAU39610 JCVI_READ_1103668730556 3.02E-45
chloroplast_Skeletonema_costatum.AY119761 JCVI_READ_1103242614540 7.93E-49 Cyanothece_sp._ATCC_51142.CAU39610 JCVI_READ_1103242614540 3.02E-45
chloroplast_Micromonas_pusilla.EU851965 JCVI_READ_1103359517112 2.7E-48 Cyanothece_sp._ATCC_51142.CAU39610 JCVI_READ_1103359517112 3.02E-45
chloroplast_Skeletonema_costatum.AY119761 JCVI_READ_1103359154499 3.25E-51 Cyanothece_sp._ATCC_51142.CAU39610 JCVI_READ_1103359154499 3.02E-45
chloroplast_Emiliania_huxleyi.AY675521 JCVI_READ_1103466194309 3.25E-51 Cyanothece_sp._ATCC_51142.CAU39610 JCVI_READ_1103466194309 3.02E-45
chloroplast_Skeletonema_costatum.AY119761 JCVI_READ_1092342086134 1.29E-50 Cyanothece_sp._ATCC_51142.CAU39610 JCVI_READ_1092342086134 3.02E-45
chloroplast_Emiliania_huxleyi.AY675521 JCVI_READ_1093015562294 2.08E-52 Cyanothece_sp._ATCC_51142.CAU39610 JCVI_READ_1093015562294 3.02E-45
chloroplast_Emiliania_huxleyi.AY675521 JCVI_READ_1093017556084 8.26E-89 Cyanothece_sp._ATCC_51142.CAU39610 JCVI_READ_1093017556084 3.02E-45
chloroplast_Skeletonema_costatum.AY119761 JCVI_READ_1093015562294 6.85E-74 Cyanothece_sp._ATCC_51142.CAU39610 JCVI_READ_1093015562294 3.02E-45
chloroplast_Micromonas_pusilla.EU851965 JCVI_READ_1093017556084 9.56E-76 Cyanothece_sp._ATCC_51142.CAU39610 JCVI_READ_1093017556084 3.02E-45
chloroplast_Skeletonema_costatum.AY119761 JCVI_READ_1092216003549 4.21E-35 Cyanothece_sp._ATCC_51142.CAU39610 JCVI_READ_1092216003549 3.02E-45
chloroplast_Micromonas_pusilla.EU851965 JCVI_READ_1103359154499 9.18E-36 Cyanothece_sp._ATCC_51142.CAU39610 JCVI_READ_1103359154499 3.02E-45
chloroplast_Skeletonema_costatum.AY119761 JCVI_READ_1103466194309 1.61E-68 Cyanothece_sp._ATCC_51142.CAU39610 JCVI_READ_1103466194309 3.02E-45
chloroplast_Emiliania_huxleyi.AY675521 JCVI_READ_1103242614540 1.55E-65 Cyanothece_sp._ATCC_51142.CAU39610 JCVI_READ_1103242614540 3.02E-45
chloroplast_Emiliania_huxleyi.AY675521 JCVI_READ_1103668730556 2.42E-64 Cyanothece_sp._ATCC_51142.CAU39610 JCVI_READ_1103668730556 3.02E-45
chloroplast_Skeletonema_costatum.AY119761 JCVI_READ_1103242485737 9.56E-64 Cyanothece_sp._ATCC_51142.CAU39610 JCVI_READ_1103242485737 3.02E-45
chloroplast_Emiliania_huxleyi.AY675521 JCVI_READ_1103242485737 3.78E-63 Cyanothece_sp._ATCC_51142.CAU39610 JCVI_READ_1103242485737 3.02E-45
chloroplast_Skeletonema_costatum.AY119761 JCVI_READ_1091140675196 5.9E-62 Cyanothece_sp._ATCC_51142.CAU39610 JCVI_READ_1091140675196 3.02E-45
chloroplast_Micromonas_pusilla.EU851965 JCVI_READ_1103242485737 1.24E-59 Cyanothece_sp._ATCC_51142.CAU39610 JCVI_READ_1103242485737 3.02E-45
chloroplast_Skeletonema_costatum.AY119761 JCVI_READ_1093006501685 8.87E-58 Cyanothece_sp._ATCC_51142.CAU39610 JCVI_READ_1093006501685 3.02E-45
chloroplast_Emiliania_huxleyi.AY675521 JCVI_READ_1414519 8.87E-58 Cyanothece_sp._ATCC_51142.CAU39610 JCVI_READ_1414519 1.19E-44
chloroplast_Skeletonema_costatum.AY119761 JCVI_READ_1093018636912 8.87E-58 Cyanothece_sp._ATCC_51142.CAU39610 JCVI_READ_1093018636912 1.19E-44
chloroplast_Skeletonema_costatum.AY119761 JCVI_READ_1092344175678 8.87E-58 Cyanothece_sp._ATCC_51142.CAU39610 JCVI_READ_1092344175678 1.19E-44
chloroplast_Emiliania_huxleyi.AY675521 JCVI_READ_1108839422459 8.87E-58 Cyanothece_sp._ATCC_51142.CAU39610 JCVI_READ_1108839422459 1.19E-44
chloroplast_Emiliania_huxleyi.AY675521 JCVI_READ_1543366 8.87E-58 Cyanothece_sp._ATCC_51142.CAU39610 JCVI_READ_1543366 1.19E-44
chloroplast_Emiliania_huxleyi.AY675521 JCVI_READ_1095898073408 5.68E-59 Cyanothece_sp._ATCC_51142.CAU39610 JCVI_READ_1095898073408 1.19E-44
chloroplast_Skeletonema_costatum.AY119761 JCVI_READ_1092343664851 1.44E-59 Cyanothece_sp._ATCC_51142.CAU39610 JCVI_READ_1092343664851 1.19E-44
chloroplast_Skeletonema_costatum.AY119761 JCVI_READ_1093022115971 5.9E-62 Cyanothece_sp._ATCC_51142.CAU39610 JCVI_READ_1093022115971 1.19E-44
chloroplast_Emiliania_huxleyi.AY675521 JCVI_READ_1103359185900 9.21E-61 Cyanothece_sp._ATCC_51142.CAU39610 JCVI_READ_1103359185900 1.19E-44
chloroplast_Emiliania_huxleyi.AY675521 JCVI_READ_1095454053835 9.56E-64 Cyanothece_sp._ATCC_51142.CAU39610 JCVI_READ_1095454053835 1.19E-44
chloroplast_Skeletonema_costatum.AY119761 JCVI_READ_1543366 1.07E-35 Cyanothece_sp._ATCC_51142.CAU39610 JCVI_READ_1543366 1.19E-44
chloroplast_Micromonas_pusilla.EU851965 JCVI_READ_1093017599989 0 Cyanothece_sp._ATCC_51142.CAU39610 JCVI_READ_1093017599989 1.19E-44
chloroplast_Emiliania_huxleyi.AY675521 JCVI_READ_1093017599989 1.25E-121 Cyanothece_sp._ATCC_51142.CAU39610 JCVI_READ_1093017599989 1.19E-44
chloroplast_Emiliania_huxleyi.AY675521 JCVI_READ_1104230215617 6.85E-74 Cyanothece_sp._ATCC_51142.CAU39610 JCVI_READ_1104230215617 1.19E-44
chloroplast_Skeletonema_costatum.AY119761 JCVI_READ_1093017599989 2.92E-79 Cyanothece_sp._ATCC_51142.CAU39610 JCVI_READ_1093017599989 1.19E-44
chloroplast_Micromonas_pusilla.EU851965 JCVI_READ_1104230215617 1.79E-52 Cyanothece_sp._ATCC_51142.CAU39610 JCVI_READ_1104230215617 1.19E-44
chloroplast_Emiliania_huxleyi.AY675521 JCVI_READ_1092215126030 1.29E-50 Cyanothece_sp._ATCC_51142.CAU39610 JCVI_READ_1092215126030 1.19E-44
chloroplast_Micromonas_pusilla.EU851965 JCVI_READ_1095454053835 2.7E-48 Cyanothece_sp._ATCC_51142.CAU39610 JCVI_READ_1095454053835 1.19E-44
chloroplast_Micromonas_pusilla.EU851965 JCVI_READ_1093016058557 3.76E-38 Cyanothece_sp._ATCC_51142.CAU39610 JCVI_READ_1093016058557 1.19E-44
chloroplast_Micromonas_pusilla.EU851965 JCVI_READ_1095898073408 5.88E-37 Cyanothece_sp._ATCC_51142.CAU39610 JCVI_READ_1095898073408 1.19E-44
chloroplast_Emiliania_huxleyi.AY675521 JCVI_READ_1091143502450 7.64E-46 Cyanothece_sp._ATCC_51142.CAU39610 JCVI_READ_1091143502450 1.19E-44
chloroplast_Skeletonema_costatum.AY119761 JCVI_READ_1091141691045 4.71E-44 Cyanothece_sp._ATCC_51142.CAU39610 JCVI_READ_1091141691045 1.19E-44
chloroplast_Micromonas_pusilla.EU851965 JCVI_READ_1091143502450 6.33E-43 Cyanothece_sp._ATCC_51142.CAU39610 JCVI_READ_1091143502450 1.19E-44
chloroplast_Skeletonema_costatum.AY119761 JCVI_READ_1104230215617 1.15E-41 Cyanothece_sp._ATCC_51142.CAU39610 JCVI_READ_1104230215617 1.19E-44
chloroplast_Skeletonema_costatum.AY119761 JCVI_READ_1095454053835 1.11E-38 Cyanothece_sp._ATCC_51142.CAU39610 JCVI_READ_1095454053835 1.19E-44
chloroplast_Skeletonema_costatum.AY119761 JCVI_READ_1093018654567 2.8E-39 Cyanothece_sp._ATCC_51142.CAU39610 JCVI_READ_1093018654567 1.19E-44
chloroplast_Micromonas_pusilla.EU851965 JCVI_READ_1108839422459 1.54E-40 Cyanothece_sp._ATCC_51142.CAU39610 JCVI_READ_1108839422459 1.19E-44
chloroplast_Micromonas_pusilla.EU851965 JCVI_READ_1091141691045 1.54E-40 Cyanothece_sp._ATCC_51142.CAU39610 JCVI_READ_1091141691045 1.19E-44
chloroplast_Micromonas_pusilla.EU851965 JCVI_READ_1414519 1.54E-40 Cyanothece_sp._ATCC_51142.CAU39610 JCVI_READ_1414519 1.19E-44
chloroplast_Micromonas_pusilla.EU851965 JCVI_READ_1543366 3.91E-41 Cyanothece_sp._ATCC_51142.CAU39610 JCVI_READ_1543366 1.19E-44
chloroplast_Skeletonema_costatum.AY119761 JCVI_READ_1095458104400 2.8E-39 Cyanothece_sp._ATCC_51142.CAU39610 JCVI_READ_1095458104400 4.71E-44
chloroplast_Micromonas_pusilla.EU851965 JCVI_READ_1092343568712 2.5E-42 Cyanothece_sp._ATCC_51142.CAU39610 JCVI_READ_1092343568712 4.71E-44
chloroplast_Micromonas_pusilla.EU851965 JCVI_READ_1095335026216 2.5E-42 Cyanothece_sp._ATCC_51142.CAU39610 JCVI_READ_1095335026216 4.71E-44
chloroplast_Skeletonema_costatum.AY119761 JCVI_READ_1092343568712 3.02E-45 Cyanothece_sp._ATCC_51142.CAU39610 JCVI_READ_1092343568712 4.71E-44
chloroplast_Micromonas_pusilla.EU851965 JCVI_READ_1092955148169 1.07E-47 Cyanothece_sp._ATCC_51142.CAU39610 JCVI_READ_1092955148169 4.71E-44
chloroplast_Micromonas_pusilla.EU851965 JCVI_READ_1095335026216 3.76E-38 Cyanothece_sp._ATCC_51142.CAU39610 JCVI_READ_1095335026216 4.71E-44
chloroplast_Micromonas_pusilla.EU851965 JCVI_READ_1092961009955 1.07E-47 Cyanothece_sp._ATCC_51142.CAU39610 JCVI_READ_1092961009955 4.71E-44
chloroplast_Micromonas_pusilla.EU851965 JCVI_READ_1105333438344 4.37E-50 Cyanothece_sp._ATCC_51142.CAU39610 JCVI_READ_1105333438344 4.71E-44
chloroplast_Micromonas_pusilla.EU851965 JCVI_READ_1095458104400 4.37E-50 Cyanothece_sp._ATCC_51142.CAU39610 JCVI_READ_1095458104400 4.71E-44
chloroplast_Micromonas_pusilla.EU851965 JCVI_READ_1092343568712 4.37E-50 Cyanothece_sp._ATCC_51142.CAU39610 JCVI_READ_1092343568712 4.71E-44
chloroplast_Emiliania_huxleyi.AY675521 JCVI_READ_1105499782763 2.01E-49 Cyanothece_sp._ATCC_51142.CAU39610 JCVI_READ_1105499782763 4.71E-44
chloroplast_Emiliania_huxleyi.AY675521 JCVI_READ_1095368015687 1.29E-50 Cyanothece_sp._ATCC_51142.CAU39610 JCVI_READ_1095368015687 4.71E-44
chloroplast_Micromonas_pusilla.EU851965 JCVI_READ_1105499782763 2.8E-51 Cyanothece_sp._ATCC_51142.CAU39610 JCVI_READ_1105499782763 4.71E-44
chloroplast_Emiliania_huxleyi.AY675521 JCVI_READ_1095403670318 1.29E-50 Cyanothece_sp._ATCC_51142.CAU39610 JCVI_READ_1095403670318 4.71E-44
chloroplast_Micromonas_pusilla.EU851965 JCVI_READ_1092963426496 1.79E-52 Cyanothece_sp._ATCC_51142.CAU39610 JCVI_READ_1092963426496 4.71E-44
chloroplast_Emiliania_huxleyi.AY675521 JCVI_READ_1105333438344 1.39E-56 Cyanothece_sp._ATCC_51142.CAU39610 JCVI_READ_1105333438344 4.71E-44
chloroplast_Skeletonema_costatum.AY119761 JCVI_READ_1105333438344 3.38E-54 Cyanothece_sp._ATCC_51142.CAU39610 JCVI_READ_1105333438344 4.71E-44
chloroplast_Micromonas_pusilla.EU851965 JCVI_READ_1095368015687 4.54E-53 Cyanothece_sp._ATCC_51142.CAU39610 JCVI_READ_1095368015687 4.71E-44
chloroplast_Skeletonema_costatum.AY119761 JCVI_READ_1108840007742 8.55E-55 Cyanothece_sp._ATCC_51142.CAU39610 JCVI_READ_1108840007742 4.71E-44
chloroplast_Emiliania_huxleyi.AY675521 JCVI_READ_1092963426496 3.39E-91 Cyanothece_sp._ATCC_51142.CAU39610 JCVI_READ_1092963426496 4.71E-44
chloroplast_Emiliania_huxleyi.AY675521 JCVI_READ_1092343568712 4.39E-75 Cyanothece_sp._ATCC_51142.CAU39610 JCVI_READ_1092343568712 4.71E-44
chloroplast_Emiliania_huxleyi.AY675521 JCVI_READ_1095901219526 2.61E-70 Cyanothece_sp._ATCC_51142.CAU39610 JCVI_READ_1095901219526 4.71E-44
chloroplast_Emiliania_huxleyi.AY675521 JCVI_READ_1092955148169 6.65E-145 Cyanothece_sp._ATCC_51142.CAU39610 JCVI_READ_1092955148169 4.71E-44
chloroplast_Emiliania_huxleyi.AY675521 JCVI_READ_1092961009955 6.65E-145 Cyanothece_sp._ATCC_51142.CAU39610 JCVI_READ_1092961009955 4.71E-44
chloroplast_Micromonas_pusilla.EU851965 JCVI_READ_1095901219526 5.66E-34 Cyanothece_sp._ATCC_51142.CAU39610 JCVI_READ_1095901219526 4.71E-44
chloroplast_Skeletonema_costatum.AY119761 JCVI_READ_1099956596832 1.66E-34 Cyanothece_sp._ATCC_51142.CAU39610 JCVI_READ_1099956596832 4.71E-44
chloroplast_Emiliania_huxleyi.AY675521 JCVI_READ_1105333599191 1.12E-112 Cyanothece_sp._ATCC_51142.CAU39610 JCVI_READ_1105333599191 4.71E-44
chloroplast_Emiliania_huxleyi.AY675521 JCVI_READ_1095458104400 3.78E-63 Cyanothece_sp._ATCC_51142.CAU39610 JCVI_READ_1095458104400 4.71E-44
chloroplast_Skeletonema_costatum.AY119761 JCVI_READ_1105499782763 1.55E-65 Cyanothece_sp._ATCC_51142.CAU39610 JCVI_READ_1105499782763 4.71E-44
chloroplast_Micromonas_pusilla.EU851965 JCVI_READ_1105333599191 1.33E-65 Cyanothece_sp._ATCC_51142.CAU39610 JCVI_READ_1105333599191 4.71E-44
chloroplast_Skeletonema_costatum.AY119761 JCVI_READ_1100018386781 9.21E-61 Cyanothece_sp._ATCC_51142.CAU39610 JCVI_READ_1100018386781 4.71E-44
chloroplast_Skeletonema_costatum.AY119761 JCVI_READ_1108839490879 9.21E-61 Cyanothece_sp._ATCC_51142.CAU39610 JCVI_READ_1108839490879 4.71E-44
chloroplast_Skeletonema_costatum.AY119761 JCVI_READ_1095403670318 1.49E-62 Cyanothece_sp._ATCC_51142.CAU39610 JCVI_READ_1095403670318 4.71E-44
chloroplast_Skeletonema_costatum.AY119761 JCVI_READ_1095901219526 1.44E-59 Cyanothece_sp._ATCC_51142.CAU39610 JCVI_READ_1095901219526 4.71E-44
chloroplast_Skeletonema_costatum.AY119761 JCVI_READ_1092402532801 5.68E-59 Cyanothece_sp._ATCC_51142.CAU39610 JCVI_READ_1092402532801 1.86E-43
chloroplast_Emiliania_huxleyi.AY675521 JCVI_READ_1103242519546 3.51E-57 Cyanothece_sp._ATCC_51142.CAU39610 JCVI_READ_1103242519546 1.86E-43
chloroplast_Skeletonema_costatum.AY119761 JCVI_READ_1092973903559 5.9E-62 Cyanothece_sp._ATCC_51142.CAU39610 JCVI_READ_1092973903559 1.86E-43
chloroplast_Micromonas_pusilla.EU851965 JCVI_READ_1552467 1.29E-62 Cyanothece_sp._ATCC_51142.CAU39610 JCVI_READ_1552467 1.86E-43
chloroplast_Skeletonema_costatum.AY119761 JCVI_READ_1102140291244 9.21E-61 Cyanothece_sp._ATCC_51142.CAU39610 JCVI_READ_1102140291244 1.86E-43
chloroplast_Emiliania_huxleyi.AY675521 JCVI_READ_1091139001301 9.93E-67 Cyanothece_sp._ATCC_51142.CAU39610 JCVI_READ_1091139001301 1.86E-43
chloroplast_Emiliania_huxleyi.AY675521 JCVI_READ_1092973903559 1.03E-69 Cyanothece_sp._ATCC_51142.CAU39610 JCVI_READ_1092973903559 1.86E-43
chloroplast_Micromonas_pusilla.EU851965 JCVI_READ_1091139001301 1.43E-34 Cyanothece_sp._ATCC_51142.CAU39610 JCVI_READ_1091139001301 1.86E-43
chloroplast_Micromonas_pusilla.EU851965 JCVI_READ_1093018425648 5.68E-71 Cyanothece_sp._ATCC_51142.CAU39610 JCVI_READ_1093018425648 1.86E-43
chloroplast_Emiliania_huxleyi.AY675521 JCVI_READ_1552467 2.17E-92 Cyanothece_sp._ATCC_51142.CAU39610 JCVI_READ_1552467 1.86E-43
chloroplast_Emiliania_huxleyi.AY675521 JCVI_READ_1093018425648 1.29E-87 Cyanothece_sp._ATCC_51142.CAU39610 JCVI_READ_1093018425648 1.86E-43
chloroplast_Emiliania_huxleyi.AY675521 JCVI_READ_1108829821666 3.38E-54 Cyanothece_sp._ATCC_51142.CAU39610 JCVI_READ_1108829821666 1.86E-43
chloroplast_Emiliania_huxleyi.AY675521 JCVI_READ_1100018362787 2.08E-52 Cyanothece_sp._ATCC_51142.CAU39610 JCVI_READ_1100018362787 1.86E-43
chloroplast_Skeletonema_costatum.AY119761 JCVI_READ_1552467 8.23E-52 Cyanothece_sp._ATCC_51142.CAU39610 JCVI_READ_1552467 1.86E-43
chloroplast_Emiliania_huxleyi.AY675521 JCVI_READ_1101740092856 2.01E-49 Cyanothece_sp._ATCC_51142.CAU39610 JCVI_READ_1101740092856 1.86E-43
chloroplast_Emiliania_huxleyi.AY675521 JCVI_READ_1092402532801 2.01E-49 Cyanothece_sp._ATCC_51142.CAU39610 JCVI_READ_1092402532801 1.86E-43
chloroplast_Micromonas_pusilla.EU851965 JCVI_READ_1092973903559 1.07E-47 Cyanothece_sp._ATCC_51142.CAU39610 JCVI_READ_1092973903559 1.86E-43
chloroplast_Skeletonema_costatum.AY119761 JCVI_READ_1091139001301 3.13E-48 Cyanothece_sp._ATCC_51142.CAU39610 JCVI_READ_1091139001301 1.86E-43
chloroplast_Skeletonema_costatum.AY119761 JCVI_READ_1108839828525 6.83E-37 Cyanothece_sp._ATCC_51142.CAU39610 JCVI_READ_1108839828525 1.86E-43
chloroplast_Skeletonema_costatum.AY119761 JCVI_READ_1092351393753 1.24E-47 Cyanothece_sp._ATCC_51142.CAU39610 JCVI_READ_1092351393753 1.86E-43
chloroplast_Skeletonema_costatum.AY119761 JCVI_READ_1093017442700 1.24E-47 Cyanothece_sp._ATCC_51142.CAU39610 JCVI_READ_1093017442700 1.86E-43
chloroplast_Skeletonema_costatum.AY119761 JCVI_READ_1103242519546 4.71E-44 Cyanothece_sp._ATCC_51142.CAU39610 JCVI_READ_1103242519546 1.86E-43
chloroplast_Micromonas_pusilla.EU851965 JCVI_READ_1103242519546 1.6E-43 Cyanothece_sp._ATCC_51142.CAU39610 JCVI_READ_1103242519546 1.86E-43
chloroplast_Micromonas_pusilla.EU851965 JCVI_READ_1092402532801 1.6E-43 Cyanothece_sp._ATCC_51142.CAU39610 JCVI_READ_1092402532801 1.86E-43
chloroplast_Skeletonema_costatum.AY119761 JCVI_READ_1100018362787 2.91E-42 Cyanothece_sp._ATCC_51142.CAU39610 JCVI_READ_1100018362787 1.86E-43
chloroplast_Micromonas_pusilla.EU851965 JCVI_READ_1093017442700 9.53E-39 Cyanothece_sp._ATCC_51142.CAU39610 JCVI_READ_1093017442700 1.86E-43
chloroplast_Skeletonema_costatum.AY119761 JCVI_READ_1105297047409 7.09E-40 Cyanothece_sp._ATCC_51142.CAU39610 JCVI_READ_1105297047409 1.86E-43
chloroplast_Micromonas_pusilla.EU851965 JCVI_READ_1100018362787 1.54E-40 Cyanothece_sp._ATCC_51142.CAU39610 JCVI_READ_1100018362787 1.86E-43
chloroplast_Micromonas_pusilla.EU851965 JCVI_READ_1102140291244 1.54E-40 Cyanothece_sp._ATCC_51142.CAU39610 JCVI_READ_1102140291244 1.86E-43
chloroplast_Micromonas_pusilla.EU851965 JCVI_READ_1093011955300 1.54E-40 Cyanothece_sp._ATCC_51142.CAU39610 JCVI_READ_1093011955300 7.36E-43
chloroplast_Skeletonema_costatum.AY119761 JCVI_READ_1103242942213 2.8E-39 Cyanothece_sp._ATCC_51142.CAU39610 JCVI_READ_1103242942213 7.36E-43
chloroplast_Micromonas_pusilla.EU851965 JCVI_READ_1091138264916 2.41E-39 Cyanothece_sp._ATCC_51142.CAU39610 JCVI_READ_1091138264916 7.36E-43
chloroplast_Skeletonema_costatum.AY119761 JCVI_READ_1091143137471 1.15E-41 Cyanothece_sp._ATCC_51142.CAU39610 JCVI_READ_1091143137471 7.36E-43
chloroplast_Skeletonema_costatum.AY119761 JCVI_READ_1091138264916 1.15E-41 Cyanothece_sp._ATCC_51142.CAU39610 JCVI_READ_1091138264916 7.36E-43
chloroplast_Skeletonema_costatum.AY119761 JCVI_READ_1093017687307 4.89E-47 Cyanothece_sp._ATCC_51142.CAU39610 JCVI_READ_1093017687307 7.36E-43
chloroplast_Emiliania_huxleyi.AY675521 JCVI_READ_1092963191421 7.64E-46 Cyanothece_sp._ATCC_51142.CAU39610 JCVI_READ_1092963191421 7.36E-43
chloroplast_Micromonas_pusilla.EU851965 JCVI_READ_1091141741611 5.88E-37 Cyanothece_sp._ATCC_51142.CAU39610 JCVI_READ_1091141741611 7.36E-43
chloroplast_Skeletonema_costatum.AY119761 JCVI_READ_1092344003208 4.37E-38 Cyanothece_sp._ATCC_51142.CAU39610 JCVI_READ_1092344003208 7.36E-43
chloroplast_Emiliania_huxleyi.AY675521 JCVI_READ_1092961094455 1.24E-47 Cyanothece_sp._ATCC_51142.CAU39610 JCVI_READ_1092961094455 7.36E-43
chloroplast_Micromonas_pusilla.EU851965 JCVI_READ_1103242942213 4.37E-50 Cyanothece_sp._ATCC_51142.CAU39610 JCVI_READ_1103242942213 7.36E-43
chloroplast_Emiliania_huxleyi.AY675521 JCVI_READ_1092402600398 3.25E-51 Cyanothece_sp._ATCC_51142.CAU39610 JCVI_READ_1092402600398 7.36E-43
chloroplast_Emiliania_huxleyi.AY675521 JCVI_READ_1091143137471 1.29E-50 Cyanothece_sp._ATCC_51142.CAU39610 JCVI_READ_1091143137471 7.36E-43
chloroplast_Micromonas_pusilla.EU851965 JCVI_READ_1103359267227 1.79E-52 Cyanothece_sp._ATCC_51142.CAU39610 JCVI_READ_1103359267227 7.36E-43
chloroplast_Emiliania_huxleyi.AY675521 JCVI_READ_1095899014142 3.51E-57 Cyanothece_sp._ATCC_51142.CAU39610 JCVI_READ_1095899014142 7.36E-43
chloroplast_Emiliania_huxleyi.AY675521 JCVI_READ_1091143137471 2.92E-79 Cyanothece_sp._ATCC_51142.CAU39610 JCVI_READ_1091143137471 7.36E-43
chloroplast_Skeletonema_costatum.AY119761 JCVI_READ_1103359267227 4.56E-78 Cyanothece_sp._ATCC_51142.CAU39610 JCVI_READ_1103359267227 7.36E-43
chloroplast_Emiliania_huxleyi.AY675521 JCVI_READ_1103359267227 2.81E-76 Cyanothece_sp._ATCC_51142.CAU39610 JCVI_READ_1103359267227 7.36E-43
chloroplast_Skeletonema_costatum.AY119761 JCVI_READ_1091141741611 4.21E-35 Cyanothece_sp._ATCC_51142.CAU39610 JCVI_READ_1091141741611 7.36E-43
chloroplast_Skeletonema_costatum.AY119761 JCVI_READ_1093011955300 4.21E-35 Cyanothece_sp._ATCC_51142.CAU39610 JCVI_READ_1093011955300 7.36E-43
chloroplast_Micromonas_pusilla.EU851965 JCVI_READ_1092961094455 1.43E-34 Cyanothece_sp._ATCC_51142.CAU39610 JCVI_READ_1092961094455 7.36E-43
chloroplast_Micromonas_pusilla.EU851965 JCVI_READ_1095899014142 3.63E-35 Cyanothece_sp._ATCC_51142.CAU39610 JCVI_READ_1095899014142 7.36E-43
chloroplast_Micromonas_pusilla.EU851965 JCVI_READ_1092963191421 9.18E-36 Cyanothece_sp._ATCC_51142.CAU39610 JCVI_READ_1092963191421 7.36E-43
chloroplast_Emiliania_huxleyi.AY675521 JCVI_READ_1095978244601 9.93E-67 Cyanothece_sp._ATCC_51142.CAU39610 JCVI_READ_1095978244601 7.36E-43
chloroplast_Emiliania_huxleyi.AY675521 JCVI_READ_1095964894668 9.93E-67 Cyanothece_sp._ATCC_51142.CAU39610 JCVI_READ_1095964894668 7.36E-43
chloroplast_Skeletonema_costatum.AY119761 JCVI_READ_1095978244601 6.13E-65 Cyanothece_sp._ATCC_51142.CAU39610 JCVI_READ_1095978244601 7.36E-43
chloroplast_Skeletonema_costatum.AY119761 JCVI_READ_1095964894668 6.13E-65 Cyanothece_sp._ATCC_51142.CAU39610 JCVI_READ_1095964894668 7.36E-43
chloroplast_Emiliania_huxleyi.AY675521 JCVI_READ_1103242942213 3.78E-63 Cyanothece_sp._ATCC_51142.CAU39610 JCVI_READ_1103242942213 7.36E-43
chloroplast_Micromonas_pusilla.EU851965 JCVI_READ_1091143137471 7.93E-61 Cyanothece_sp._ATCC_51142.CAU39610 JCVI_READ_1091143137471 7.36E-43
chloroplast_Emiliania_huxleyi.AY675521 JCVI_READ_1091138264916 5.68E-59 Cyanothece_sp._ATCC_51142.CAU39610 JCVI_READ_1091138264916 7.36E-43
chloroplast_Emiliania_huxleyi.AY675521 JCVI_READ_2019443 2.25E-58 Cyanothece_sp._ATCC_51142.CAU39610 JCVI_READ_2019443 2.91E-42
chloroplast_Skeletonema_costatum.AY119761 JCVI_READ_1103242684874 3.64E-60 Cyanothece_sp._ATCC_51142.CAU39610 JCVI_READ_1103242684874 2.91E-42
chloroplast_Emiliania_huxleyi.AY675521 JCVI_READ_1103668537728 1.49E-62 Cyanothece_sp._ATCC_51142.CAU39610 JCVI_READ_1103668537728 2.91E-42
chloroplast_Micromonas_pusilla.EU851965 JCVI_READ_1092450624908 8.23E-64 Cyanothece_sp._ATCC_51142.CAU39610 JCVI_READ_1092450624908 2.91E-42
chloroplast_Emiliania_huxleyi.AY675521 JCVI_READ_1092301020311 2.42E-64 Cyanothece_sp._ATCC_51142.CAU39610 JCVI_READ_1092301020311 2.91E-42
chloroplast_Skeletonema_costatum.AY119761 JCVI_READ_1108839249330 3.92E-66 Cyanothece_sp._ATCC_51142.CAU39610 JCVI_READ_1108839249330 2.91E-42
chloroplast_Micromonas_pusilla.EU851965 JCVI_READ_1104230137708 9.18E-36 Cyanothece_sp._ATCC_51142.CAU39610 JCVI_READ_1104230137708 2.91E-42
chloroplast_Skeletonema_costatum.AY119761 JCVI_READ_1104230137708 1.07E-35 Cyanothece_sp._ATCC_51142.CAU39610 JCVI_READ_1104230137708 2.91E-42
chloroplast_Skeletonema_costatum.AY119761 JCVI_READ_1103668537728 1.07E-35 Cyanothece_sp._ATCC_51142.CAU39610 JCVI_READ_1103668537728 2.91E-42
chloroplast_Micromonas_pusilla.EU851965 JCVI_READ_1104230280393 8.84E-33 Cyanothece_sp._ATCC_51142.CAU39610 JCVI_READ_1104230280393 2.91E-42
chloroplast_Emiliania_huxleyi.AY675521 JCVI_READ_1092450624908 5.7E-96 Cyanothece_sp._ATCC_51142.CAU39610 JCVI_READ_1092450624908 2.91E-42
chloroplast_Emiliania_huxleyi.AY675521 JCVI_READ_1091143336572 1.73E-74 Cyanothece_sp._ATCC_51142.CAU39610 JCVI_READ_1091143336572 2.91E-42
chloroplast_Skeletonema_costatum.AY119761 JCVI_READ_1092343651066 4.23E-72 Cyanothece_sp._ATCC_51142.CAU39610 JCVI_READ_1092343651066 2.91E-42
chloroplast_Emiliania_huxleyi.AY675521 JCVI_READ_1105333578180 3.03E-82 Cyanothece_sp._ATCC_51142.CAU39610 JCVI_READ_1105333578180 2.91E-42
chloroplast_Emiliania_huxleyi.AY675521 JCVI_READ_1095454044389 2.16E-55 Cyanothece_sp._ATCC_51142.CAU39610 JCVI_READ_1095454044389 2.91E-42
chloroplast_Emiliania_huxleyi.AY675521 JCVI_READ_1103242535505 2.16E-55 Cyanothece_sp._ATCC_51142.CAU39610 JCVI_READ_1103242535505 2.91E-42
chloroplast_Emiliania_huxleyi.AY675521 JCVI_READ_1095454057584 3.38E-54 Cyanothece_sp._ATCC_51142.CAU39610 JCVI_READ_1095454057584 2.91E-42
chloroplast_Emiliania_huxleyi.AY675521 JCVI_READ_1104230137708 5.27E-53 Cyanothece_sp._ATCC_51142.CAU39610 JCVI_READ_1104230137708 2.91E-42
chloroplast_Micromonas_pusilla.EU851965 JCVI_READ_1091143336572 7.09E-52 Cyanothece_sp._ATCC_51142.CAU39610 JCVI_READ_1091143336572 2.91E-42
chloroplast_Emiliania_huxleyi.AY675521 JCVI_READ_1092343651066 8.23E-52 Cyanothece_sp._ATCC_51142.CAU39610 JCVI_READ_1092343651066 2.91E-42
chloroplast_Micromonas_pusilla.EU851965 JCVI_READ_1105333578180 1.11E-50 Cyanothece_sp._ATCC_51142.CAU39610 JCVI_READ_1105333578180 2.91E-42
chloroplast_Emiliania_huxleyi.AY675521 JCVI_READ_1108839249330 7.93E-49 Cyanothece_sp._ATCC_51142.CAU39610 JCVI_READ_1108839249330 2.91E-42
chloroplast_Micromonas_pusilla.EU851965 JCVI_READ_1092343651066 9.53E-39 Cyanothece_sp._ATCC_51142.CAU39610 JCVI_READ_1092343651066 2.91E-42
chloroplast_Micromonas_pusilla.EU851965 JCVI_READ_1095454044389 3.76E-38 Cyanothece_sp._ATCC_51142.CAU39610 JCVI_READ_1095454044389 2.91E-42
chloroplast_Micromonas_pusilla.EU851965 JCVI_READ_1108839249330 1.49E-37 Cyanothece_sp._ATCC_51142.CAU39610 JCVI_READ_1108839249330 2.91E-42
chloroplast_Micromonas_pusilla.EU851965 JCVI_READ_1103668537728 2.6E-45 Cyanothece_sp._ATCC_51142.CAU39610 JCVI_READ_1103668537728 2.91E-42
chloroplast_Skeletonema_costatum.AY119761 JCVI_READ_1092351267827 1.86E-43 Cyanothece_sp._ATCC_51142.CAU39610 JCVI_READ_1092351267827 2.91E-42
chloroplast_Skeletonema_costatum.AY119761 JCVI_READ_1092450624908 2.91E-42 Cyanothece_sp._ATCC_51142.CAU39610 JCVI_READ_1092450624908 2.91E-42
chloroplast_Micromonas_pusilla.EU851965 JCVI_READ_1092301020311 3.91E-41 Cyanothece_sp._ATCC_51142.CAU39610 JCVI_READ_1092301020311 2.91E-42
chloroplast_Micromonas_pusilla.EU851965 JCVI_READ_1091140914161 9.89E-42 Cyanothece_sp._ATCC_51142.CAU39610 JCVI_READ_1091140914161 1.15E-41
chloroplast_Micromonas_pusilla.EU851965 JCVI_READ_1092959712836 1.54E-40 Cyanothece_sp._ATCC_51142.CAU39610 JCVI_READ_1092959712836 1.15E-41
chloroplast_Micromonas_pusilla.EU851965 JCVI_READ_1092257141314 1.54E-40 Cyanothece_sp._ATCC_51142.CAU39610 JCVI_READ_1092257141314 1.15E-41
chloroplast_Micromonas_pusilla.EU851965 JCVI_READ_1092256052565 2.41E-39 Cyanothece_sp._ATCC_51142.CAU39610 JCVI_READ_1092256052565 1.15E-41
chloroplast_Skeletonema_costatum.AY119761 JCVI_READ_1093018799370 7.36E-43 Cyanothece_sp._ATCC_51142.CAU39610 JCVI_READ_1093018799370 1.15E-41
chloroplast_Micromonas_pusilla.EU851965 JCVI_READ_1092351017769 1.6E-43 Cyanothece_sp._ATCC_51142.CAU39610 JCVI_READ_1092351017769 1.15E-41
chloroplast_Micromonas_pusilla.EU851965 JCVI_READ_1099956285803 1.6E-43 Cyanothece_sp._ATCC_51142.CAU39610 JCVI_READ_1099956285803 1.15E-41
chloroplast_Skeletonema_costatum.AY119761 JCVI_READ_1093018811034 7.36E-43 Cyanothece_sp._ATCC_51142.CAU39610 JCVI_READ_1093018811034 1.15E-41
chloroplast_Skeletonema_costatum.AY119761 JCVI_READ_1095454115011 7.36E-43 Cyanothece_sp._ATCC_51142.CAU39610 JCVI_READ_1095454115011 1.15E-41
chloroplast_Skeletonema_costatum.AY119761 JCVI_READ_1092348309893 7.64E-46 Cyanothece_sp._ATCC_51142.CAU39610 JCVI_READ_1092348309893 1.15E-41
chloroplast_Micromonas_pusilla.EU851965 JCVI_READ_1095469493993 1.6E-43 Cyanothece_sp._ATCC_51142.CAU39610 JCVI_READ_1095469493993 1.15E-41
chloroplast_Micromonas_pusilla.EU851965 JCVI_READ_1093018811034 1.03E-44 Cyanothece_sp._ATCC_51142.CAU39610 JCVI_READ_1093018811034 1.15E-41
chloroplast_Micromonas_pusilla.EU851965 JCVI_READ_1093018799370 1.03E-44 Cyanothece_sp._ATCC_51142.CAU39610 JCVI_READ_1093018799370 1.15E-41
chloroplast_Skeletonema_costatum.AY119761 JCVI_READ_1091140914161 1.93E-46 Cyanothece_sp._ATCC_51142.CAU39610 JCVI_READ_1091140914161 1.15E-41
chloroplast_Skeletonema_costatum.AY119761 JCVI_READ_1108799385100 4.37E-38 Cyanothece_sp._ATCC_51142.CAU39610 JCVI_READ_1108799385100 1.15E-41
chloroplast_Micromonas_pusilla.EU851965 JCVI_READ_1108799385100 5.88E-37 Cyanothece_sp._ATCC_51142.CAU39610 JCVI_READ_1108799385100 1.15E-41
chloroplast_Micromonas_pusilla.EU851965 JCVI_READ_1092344200828 5.88E-37 Cyanothece_sp._ATCC_51142.CAU39610 JCVI_READ_1092344200828 1.15E-41
chloroplast_Emiliania_huxleyi.AY675521 JCVI_READ_1108799385100 3.13E-48 Cyanothece_sp._ATCC_51142.CAU39610 JCVI_READ_1108799385100 1.15E-41
chloroplast_Micromonas_pusilla.EU851965 JCVI_READ_1095454115011 1.07E-47 Cyanothece_sp._ATCC_51142.CAU39610 JCVI_READ_1095454115011 1.15E-41
chloroplast_Micromonas_pusilla.EU851965 JCVI_READ_1095456069918 1.11E-50 Cyanothece_sp._ATCC_51142.CAU39610 JCVI_READ_1095456069918 1.15E-41
chloroplast_Skeletonema_costatum.AY119761 JCVI_READ_1092351017769 3.25E-51 Cyanothece_sp._ATCC_51142.CAU39610 JCVI_READ_1092351017769 1.15E-41
chloroplast_Skeletonema_costatum.AY119761 JCVI_READ_1092344200828 1.33E-53 Cyanothece_sp._ATCC_51142.CAU39610 JCVI_READ_1092344200828 1.15E-41
chloroplast_Emiliania_huxleyi.AY675521 JCVI_READ_1095456069918 3.38E-54 Cyanothece_sp._ATCC_51142.CAU39610 JCVI_READ_1095456069918 1.15E-41
chloroplast_Skeletonema_costatum.AY119761 JCVI_READ_1095407013247 8.55E-55 Cyanothece_sp._ATCC_51142.CAU39610 JCVI_READ_1095407013247 1.15E-41
chloroplast_Micromonas_pusilla.EU851965 JCVI_READ_1093018272176 7.36E-55 Cyanothece_sp._ATCC_51142.CAU39610 JCVI_READ_1093018272176 1.15E-41
chloroplast_Emiliania_huxleyi.AY675521 JCVI_READ_1092256052565 5.47E-56 Cyanothece_sp._ATCC_51142.CAU39610 JCVI_READ_1092256052565 1.15E-41
chloroplast_Skeletonema_costatum.AY119761 JCVI_READ_1095454043378 1.39E-56 Cyanothece_sp._ATCC_51142.CAU39610 JCVI_READ_1095454043378 1.15E-41
chloroplast_Emiliania_huxleyi.AY675521 JCVI_READ_1093018272176 4.73E-81 Cyanothece_sp._ATCC_51142.CAU39610 JCVI_READ_1093018272176 1.15E-41
chloroplast_Emiliania_huxleyi.AY675521 JCVI_READ_1095407013247 3.15E-85 Cyanothece_sp._ATCC_51142.CAU39610 JCVI_READ_1095407013247 1.15E-41
chloroplast_Emiliania_huxleyi.AY675521 JCVI_READ_1095454043378 1.07E-72 Cyanothece_sp._ATCC_51142.CAU39610 JCVI_READ_1095454043378 1.15E-41
chloroplast_Micromonas_pusilla.EU851965 JCVI_READ_1095407013247 3.78E-75 Cyanothece_sp._ATCC_51142.CAU39610 JCVI_READ_1095407013247 1.15E-41
chloroplast_Skeletonema_costatum.AY119761 JCVI_READ_1093018272176 4.21E-35 Cyanothece_sp._ATCC_51142.CAU39610 JCVI_READ_1093018272176 1.15E-41
chloroplast_Emiliania_huxleyi.AY675521 JCVI_READ_1092351017769 9.56E-64 Cyanothece_sp._ATCC_51142.CAU39610 JCVI_READ_1092351017769 1.15E-41
chloroplast_Emiliania_huxleyi.AY675521 JCVI_READ_1095454115011 9.56E-64 Cyanothece_sp._ATCC_51142.CAU39610 JCVI_READ_1095454115011 1.15E-41
chloroplast_Emiliania_huxleyi.AY675521 JCVI_READ_1093018811034 3.78E-63 Cyanothece_sp._ATCC_51142.CAU39610 JCVI_READ_1093018811034 1.15E-41
chloroplast_Emiliania_huxleyi.AY675521 JCVI_READ_1093018799370 3.78E-63 Cyanothece_sp._ATCC_51142.CAU39610 JCVI_READ_1093018799370 1.15E-41
chloroplast_Emiliania_huxleyi.AY675521 JCVI_READ_1099956285803 2.51E-67 Cyanothece_sp._ATCC_51142.CAU39610 JCVI_READ_1099956285803 1.15E-41
chloroplast_Emiliania_huxleyi.AY675521 JCVI_READ_1092344200828 1.03E-69 Cyanothece_sp._ATCC_51142.CAU39610 JCVI_READ_1092344200828 1.15E-41
chloroplast_Skeletonema_costatum.AY119761 JCVI_READ_1095456069918 1.49E-62 Cyanothece_sp._ATCC_51142.CAU39610 JCVI_READ_1095456069918 1.15E-41
chloroplast_Micromonas_pusilla.EU851965 JCVI_READ_1095454043378 1.29E-62 Cyanothece_sp._ATCC_51142.CAU39610 JCVI_READ_1095454043378 1.15E-41
chloroplast_Skeletonema_costatum.AY119761 JCVI_READ_1099956285803 2.25E-58 Cyanothece_sp._ATCC_51142.CAU39610 JCVI_READ_1099956285803 1.15E-41
chloroplast_Emiliania_huxleyi.AY675521 JCVI_READ_1100018235187 2.25E-58 Cyanothece_sp._ATCC_51142.CAU39610 JCVI_READ_1100018235187 4.54E-41
chloroplast_Micromonas_pusilla.EU851965 JCVI_READ_1091142916753 1.93E-58 Cyanothece_sp._ATCC_51142.CAU39610 JCVI_READ_1091142916753 4.54E-41
chloroplast_Skeletonema_costatum.AY119761 JCVI_READ_1103242973135 3.51E-57 Cyanothece_sp._ATCC_51142.CAU39610 JCVI_READ_1103242973135 4.54E-41
[truncated: 67 more rows]
